# Supplementary material for: Using artificial neural networks to explain the attraction of jewel beetles (Coleoptera: Buprestidae) to colored traps
Source: Insect Sci. 2025 Jan 16;33(1):325–35. doi: 10.1111/1744-7917.13496 (PMC12905469; doi:10.1111/1744-7917.13496)
Supplement: Supplementary file 2 — Data set S1 Reflectance spectra for oak leaves and bark used to calculate jewel beetle photoreceptor responses, and calculated photoreceptor responses used as input to ANNs. [file INS-33-325-s002.xlsx]

## Sheet: OakSpectra
wavelength (nm)	b1	b2	b3	b4	b5	b6	b7	b8	b9	b10	b11	b12	b13	b14	b15	b16	b17	b18	b19	b20	b21	b22	b23	b24	b25	b26	b27	b28	b29	b30	b31	b32	b33	b34	b35	b36	b37	b38	b39	b40	b41	b42	b43	b44	b45	b46	b47	b48	b49
300	0.033	0.04	0.031	0.043	0.041	0.024	0.025	0.026	0.038	0.049	0.032	0.029	0.022	0.026	0.033	0.033	0.037	0.036	0.037	0.055	0.041	0.023	0.029	0.041	0.045	0.018	0.04	0.04	0.024	0.027	0.022	0.042	0.032	0.058	0.032	0.014	0.046	0.036	0.026	0.055	0.053	0.035	0.035	0.033	0.011	0.017	0.028	0.022	0.027
302	0.032	0.04	0.031	0.043	0.043	0.023	0.026	0.026	0.041	0.05	0.033	0.028	0.024	0.025	0.034	0.033	0.038	0.036	0.037	0.056	0.043	0.023	0.029	0.041	0.047	0.018	0.042	0.04	0.024	0.026	0.02	0.041	0.032	0.058	0.031	0.015	0.045	0.035	0.028	0.054	0.053	0.036	0.036	0.035	0.011	0.019	0.029	0.023	0.027
304	0.035	0.042	0.032	0.045	0.044	0.026	0.028	0.026	0.042	0.054	0.033	0.03	0.023	0.025	0.035	0.033	0.039	0.037	0.039	0.054	0.044	0.023	0.028	0.043	0.048	0.02	0.043	0.043	0.023	0.026	0.02	0.042	0.034	0.058	0.034	0.017	0.044	0.037	0.029	0.056	0.052	0.031	0.034	0.032	0.01	0.016	0.029	0.019	0.026
306	0.033	0.043	0.034	0.047	0.049	0.026	0.03	0.028	0.044	0.057	0.032	0.032	0.025	0.028	0.037	0.033	0.041	0.038	0.041	0.057	0.042	0.023	0.03	0.043	0.047	0.021	0.043	0.041	0.024	0.025	0.019	0.042	0.035	0.058	0.031	0.015	0.044	0.036	0.029	0.054	0.051	0.033	0.033	0.035	0.009	0.017	0.027	0.021	0.026
308	0.035	0.043	0.035	0.045	0.047	0.027	0.031	0.029	0.043	0.057	0.035	0.033	0.025	0.028	0.038	0.036	0.043	0.039	0.044	0.061	0.043	0.025	0.031	0.045	0.048	0.02	0.044	0.042	0.024	0.027	0.02	0.042	0.036	0.059	0.033	0.016	0.043	0.035	0.03	0.057	0.05	0.034	0.034	0.036	0.009	0.017	0.027	0.023	0.026
310	0.036	0.042	0.033	0.045	0.051	0.028	0.034	0.03	0.044	0.059	0.034	0.031	0.027	0.028	0.038	0.037	0.041	0.04	0.044	0.059	0.042	0.024	0.031	0.045	0.048	0.021	0.042	0.042	0.024	0.027	0.022	0.046	0.036	0.059	0.033	0.016	0.046	0.037	0.03	0.055	0.049	0.035	0.035	0.038	0.01	0.017	0.028	0.021	0.028
312	0.036	0.044	0.034	0.044	0.049	0.028	0.031	0.028	0.042	0.059	0.034	0.03	0.025	0.028	0.036	0.036	0.041	0.039	0.044	0.056	0.046	0.025	0.031	0.046	0.048	0.02	0.044	0.045	0.025	0.027	0.021	0.045	0.037	0.059	0.032	0.017	0.045	0.038	0.033	0.056	0.054	0.034	0.036	0.036	0.013	0.019	0.03	0.024	0.028
314	0.037	0.042	0.034	0.045	0.049	0.029	0.033	0.03	0.045	0.061	0.035	0.032	0.025	0.028	0.036	0.035	0.04	0.04	0.046	0.058	0.046	0.024	0.032	0.047	0.048	0.02	0.044	0.045	0.024	0.028	0.022	0.043	0.039	0.06	0.03	0.017	0.045	0.039	0.032	0.057	0.054	0.035	0.036	0.038	0.012	0.019	0.03	0.024	0.029
316	0.037	0.044	0.035	0.046	0.049	0.027	0.035	0.03	0.045	0.062	0.036	0.033	0.025	0.029	0.037	0.036	0.043	0.042	0.049	0.06	0.045	0.027	0.034	0.047	0.052	0.022	0.047	0.047	0.024	0.03	0.023	0.044	0.043	0.062	0.033	0.018	0.046	0.041	0.034	0.058	0.053	0.035	0.035	0.039	0.012	0.019	0.031	0.023	0.029
318	0.038	0.047	0.037	0.048	0.052	0.03	0.037	0.033	0.045	0.066	0.037	0.035	0.027	0.03	0.04	0.039	0.045	0.041	0.052	0.06	0.047	0.028	0.036	0.05	0.051	0.021	0.045	0.047	0.024	0.03	0.022	0.043	0.046	0.061	0.032	0.017	0.047	0.041	0.037	0.057	0.052	0.036	0.034	0.04	0.014	0.018	0.028	0.024	0.03
320	0.038	0.048	0.036	0.05	0.054	0.032	0.037	0.03	0.046	0.065	0.036	0.035	0.025	0.029	0.04	0.038	0.044	0.042	0.052	0.062	0.047	0.026	0.032	0.047	0.05	0.022	0.047	0.048	0.025	0.026	0.02	0.044	0.045	0.062	0.032	0.017	0.045	0.041	0.037	0.057	0.052	0.034	0.035	0.038	0.011	0.02	0.029	0.023	0.029
322	0.039	0.045	0.036	0.047	0.054	0.031	0.036	0.031	0.044	0.067	0.036	0.035	0.026	0.027	0.039	0.04	0.045	0.04	0.055	0.061	0.051	0.03	0.038	0.052	0.052	0.022	0.048	0.052	0.028	0.03	0.018	0.045	0.045	0.064	0.035	0.019	0.046	0.046	0.038	0.061	0.052	0.037	0.037	0.039	0.015	0.02	0.032	0.024	0.029
324	0.043	0.047	0.038	0.048	0.057	0.032	0.04	0.032	0.046	0.069	0.035	0.033	0.027	0.029	0.04	0.041	0.045	0.045	0.053	0.063	0.052	0.03	0.038	0.052	0.056	0.026	0.05	0.056	0.03	0.032	0.025	0.047	0.049	0.068	0.037	0.022	0.049	0.046	0.043	0.062	0.055	0.036	0.037	0.042	0.014	0.021	0.032	0.024	0.032
326	0.038	0.044	0.035	0.046	0.052	0.031	0.039	0.028	0.045	0.068	0.033	0.033	0.024	0.027	0.036	0.037	0.045	0.04	0.055	0.06	0.049	0.032	0.036	0.053	0.055	0.023	0.047	0.051	0.03	0.028	0.02	0.048	0.05	0.068	0.037	0.018	0.048	0.045	0.04	0.057	0.052	0.033	0.034	0.037	0.011	0.019	0.027	0.022	0.03
328	0.039	0.043	0.036	0.047	0.052	0.03	0.037	0.029	0.045	0.067	0.033	0.03	0.025	0.026	0.037	0.035	0.041	0.041	0.052	0.057	0.046	0.026	0.035	0.051	0.053	0.022	0.048	0.05	0.026	0.025	0.02	0.045	0.048	0.066	0.033	0.02	0.046	0.043	0.039	0.059	0.054	0.036	0.037	0.043	0.016	0.02	0.029	0.025	0.033
330	0.038	0.043	0.034	0.046	0.054	0.03	0.04	0.03	0.045	0.066	0.033	0.033	0.024	0.028	0.038	0.035	0.043	0.041	0.054	0.058	0.049	0.029	0.037	0.052	0.054	0.025	0.05	0.053	0.028	0.028	0.02	0.046	0.051	0.069	0.034	0.02	0.048	0.046	0.041	0.06	0.053	0.036	0.037	0.043	0.016	0.022	0.028	0.025	0.033
332	0.042	0.047	0.041	0.049	0.058	0.033	0.043	0.03	0.047	0.073	0.035	0.034	0.027	0.029	0.038	0.04	0.046	0.044	0.059	0.062	0.05	0.029	0.037	0.053	0.055	0.026	0.051	0.051	0.027	0.029	0.02	0.047	0.051	0.071	0.036	0.021	0.046	0.045	0.04	0.058	0.055	0.034	0.036	0.043	0.014	0.022	0.029	0.024	0.03
334	0.039	0.046	0.037	0.05	0.057	0.032	0.041	0.029	0.046	0.073	0.032	0.034	0.025	0.027	0.035	0.038	0.043	0.043	0.057	0.061	0.051	0.032	0.037	0.055	0.054	0.025	0.051	0.052	0.029	0.028	0.021	0.049	0.055	0.07	0.039	0.022	0.051	0.048	0.041	0.063	0.054	0.033	0.035	0.041	0.017	0.02	0.029	0.026	0.031
336	0.04	0.048	0.039	0.052	0.06	0.034	0.042	0.029	0.047	0.073	0.033	0.034	0.026	0.027	0.037	0.037	0.043	0.047	0.059	0.064	0.051	0.03	0.039	0.055	0.057	0.024	0.05	0.055	0.028	0.027	0.02	0.047	0.054	0.072	0.036	0.021	0.046	0.048	0.042	0.061	0.055	0.035	0.036	0.042	0.016	0.021	0.029	0.025	0.032
338	0.039	0.048	0.038	0.05	0.057	0.034	0.043	0.03	0.049	0.074	0.036	0.035	0.027	0.029	0.036	0.038	0.047	0.048	0.06	0.065	0.05	0.027	0.036	0.056	0.056	0.023	0.051	0.055	0.029	0.026	0.018	0.046	0.053	0.074	0.037	0.022	0.044	0.049	0.041	0.058	0.056	0.034	0.036	0.043	0.016	0.021	0.029	0.026	0.033
340	0.043	0.051	0.041	0.053	0.06	0.037	0.046	0.031	0.051	0.077	0.037	0.036	0.029	0.031	0.039	0.042	0.047	0.052	0.062	0.068	0.05	0.03	0.04	0.058	0.056	0.026	0.052	0.055	0.028	0.028	0.02	0.049	0.058	0.075	0.041	0.024	0.046	0.049	0.044	0.06	0.055	0.033	0.037	0.043	0.016	0.019	0.029	0.025	0.034
342	0.045	0.052	0.043	0.056	0.063	0.038	0.05	0.034	0.054	0.079	0.04	0.038	0.028	0.032	0.041	0.041	0.046	0.054	0.067	0.071	0.052	0.031	0.043	0.059	0.06	0.028	0.055	0.057	0.031	0.029	0.022	0.05	0.06	0.077	0.041	0.026	0.048	0.054	0.047	0.064	0.057	0.036	0.037	0.046	0.018	0.022	0.029	0.028	0.037
344	0.042	0.048	0.041	0.052	0.061	0.035	0.046	0.032	0.051	0.077	0.036	0.036	0.028	0.029	0.041	0.041	0.046	0.051	0.063	0.068	0.055	0.032	0.044	0.06	0.059	0.027	0.055	0.057	0.03	0.03	0.021	0.05	0.062	0.08	0.042	0.026	0.05	0.054	0.048	0.065	0.055	0.035	0.038	0.046	0.018	0.021	0.031	0.028	0.037
346	0.043	0.051	0.042	0.054	0.062	0.038	0.05	0.03	0.053	0.08	0.038	0.039	0.029	0.031	0.041	0.044	0.048	0.054	0.067	0.071	0.053	0.034	0.045	0.062	0.062	0.03	0.057	0.058	0.031	0.029	0.024	0.05	0.065	0.081	0.043	0.027	0.049	0.054	0.048	0.064	0.058	0.037	0.038	0.047	0.019	0.023	0.032	0.03	0.038
348	0.044	0.051	0.042	0.055	0.063	0.039	0.05	0.033	0.051	0.079	0.038	0.036	0.03	0.031	0.039	0.041	0.048	0.055	0.066	0.071	0.055	0.035	0.045	0.063	0.061	0.028	0.057	0.059	0.031	0.029	0.022	0.05	0.063	0.08	0.043	0.026	0.048	0.055	0.048	0.062	0.058	0.036	0.039	0.046	0.019	0.023	0.031	0.028	0.036
350	0.047	0.053	0.045	0.06	0.067	0.039	0.052	0.034	0.056	0.083	0.041	0.041	0.031	0.032	0.041	0.043	0.051	0.059	0.07	0.074	0.057	0.034	0.045	0.064	0.064	0.029	0.058	0.06	0.031	0.03	0.022	0.052	0.066	0.083	0.043	0.03	0.047	0.056	0.05	0.066	0.059	0.036	0.041	0.049	0.023	0.024	0.034	0.031	0.039
352	0.046	0.053	0.043	0.056	0.066	0.039	0.052	0.032	0.053	0.08	0.038	0.038	0.029	0.032	0.04	0.041	0.048	0.057	0.068	0.072	0.057	0.034	0.045	0.065	0.064	0.03	0.058	0.061	0.032	0.032	0.022	0.052	0.067	0.084	0.043	0.029	0.048	0.057	0.05	0.065	0.06	0.038	0.041	0.05	0.024	0.025	0.032	0.031	0.039
354	0.046	0.056	0.045	0.057	0.067	0.042	0.053	0.034	0.056	0.084	0.041	0.039	0.031	0.032	0.044	0.047	0.05	0.057	0.07	0.074	0.06	0.036	0.047	0.065	0.066	0.032	0.061	0.061	0.033	0.033	0.024	0.056	0.069	0.085	0.046	0.031	0.05	0.059	0.052	0.068	0.06	0.039	0.042	0.05	0.021	0.026	0.032	0.03	0.039
356	0.048	0.055	0.045	0.058	0.068	0.041	0.053	0.033	0.055	0.082	0.044	0.039	0.032	0.032	0.043	0.044	0.051	0.057	0.072	0.073	0.058	0.035	0.047	0.066	0.065	0.032	0.062	0.061	0.034	0.032	0.022	0.054	0.072	0.085	0.046	0.031	0.051	0.06	0.051	0.069	0.062	0.039	0.041	0.052	0.022	0.023	0.033	0.032	0.041
358	0.048	0.053	0.044	0.056	0.068	0.041	0.053	0.033	0.054	0.081	0.042	0.038	0.031	0.031	0.041	0.043	0.049	0.056	0.072	0.074	0.06	0.035	0.047	0.067	0.065	0.032	0.062	0.062	0.032	0.031	0.023	0.052	0.072	0.085	0.044	0.032	0.05	0.059	0.052	0.068	0.061	0.036	0.042	0.052	0.023	0.024	0.031	0.031	0.041
360	0.048	0.054	0.045	0.058	0.069	0.042	0.055	0.032	0.056	0.084	0.042	0.039	0.03	0.031	0.041	0.046	0.049	0.056	0.074	0.075	0.059	0.035	0.049	0.07	0.066	0.032	0.064	0.063	0.034	0.032	0.023	0.053	0.073	0.087	0.046	0.034	0.051	0.061	0.052	0.069	0.062	0.04	0.044	0.053	0.023	0.028	0.032	0.035	0.044
362	0.047	0.054	0.045	0.057	0.068	0.04	0.055	0.032	0.055	0.082	0.041	0.039	0.031	0.031	0.04	0.044	0.049	0.056	0.073	0.074	0.06	0.037	0.049	0.069	0.068	0.033	0.066	0.064	0.033	0.032	0.022	0.054	0.075	0.089	0.046	0.034	0.051	0.062	0.053	0.068	0.062	0.04	0.043	0.055	0.024	0.027	0.03	0.033	0.043
364	0.046	0.052	0.044	0.056	0.069	0.039	0.055	0.031	0.054	0.083	0.041	0.037	0.029	0.029	0.04	0.044	0.047	0.056	0.072	0.074	0.06	0.037	0.05	0.071	0.067	0.034	0.066	0.065	0.033	0.032	0.023	0.054	0.076	0.09	0.046	0.035	0.051	0.063	0.052	0.07	0.062	0.04	0.043	0.054	0.024	0.026	0.032	0.035	0.044
366	0.05	0.056	0.047	0.06	0.072	0.043	0.059	0.034	0.057	0.086	0.045	0.041	0.033	0.031	0.043	0.047	0.052	0.059	0.076	0.078	0.062	0.039	0.051	0.071	0.07	0.036	0.069	0.067	0.036	0.032	0.024	0.055	0.077	0.091	0.046	0.038	0.052	0.065	0.054	0.07	0.062	0.041	0.044	0.056	0.025	0.027	0.033	0.037	0.046
368	0.049	0.057	0.048	0.06	0.072	0.043	0.06	0.034	0.057	0.084	0.044	0.04	0.032	0.031	0.043	0.046	0.051	0.059	0.076	0.078	0.064	0.041	0.053	0.073	0.072	0.039	0.071	0.069	0.037	0.033	0.025	0.057	0.08	0.093	0.047	0.04	0.053	0.069	0.055	0.071	0.063	0.04	0.044	0.056	0.025	0.027	0.033	0.037	0.046
370	0.05	0.057	0.05	0.063	0.075	0.044	0.063	0.033	0.059	0.087	0.045	0.041	0.033	0.033	0.043	0.048	0.052	0.061	0.081	0.079	0.066	0.041	0.053	0.075	0.073	0.038	0.073	0.069	0.04	0.032	0.025	0.058	0.081	0.095	0.047	0.041	0.054	0.068	0.057	0.072	0.063	0.04	0.044	0.058	0.027	0.03	0.033	0.038	0.048
372	0.05	0.056	0.049	0.062	0.074	0.045	0.063	0.033	0.056	0.086	0.045	0.039	0.031	0.029	0.042	0.046	0.051	0.059	0.081	0.078	0.066	0.042	0.054	0.075	0.073	0.039	0.074	0.069	0.038	0.033	0.024	0.056	0.082	0.095	0.048	0.041	0.054	0.07	0.057	0.072	0.064	0.04	0.046	0.058	0.027	0.03	0.032	0.038	0.048
374	0.05	0.056	0.049	0.059	0.074	0.042	0.063	0.032	0.056	0.086	0.044	0.039	0.031	0.03	0.041	0.045	0.05	0.057	0.08	0.08	0.065	0.041	0.055	0.076	0.072	0.039	0.073	0.069	0.039	0.035	0.025	0.057	0.084	0.097	0.049	0.043	0.053	0.07	0.057	0.072	0.065	0.041	0.046	0.059	0.028	0.031	0.032	0.041	0.05
376	0.052	0.058	0.05	0.063	0.075	0.046	0.063	0.032	0.058	0.087	0.046	0.043	0.035	0.033	0.043	0.048	0.054	0.059	0.083	0.08	0.066	0.042	0.056	0.077	0.074	0.039	0.075	0.071	0.039	0.035	0.025	0.057	0.085	0.099	0.048	0.043	0.054	0.072	0.056	0.074	0.064	0.041	0.047	0.061	0.028	0.031	0.033	0.042	0.051
378	0.051	0.057	0.05	0.062	0.077	0.046	0.066	0.034	0.059	0.089	0.046	0.041	0.034	0.031	0.043	0.048	0.053	0.061	0.084	0.081	0.067	0.043	0.057	0.08	0.075	0.04	0.077	0.071	0.04	0.035	0.025	0.057	0.087	0.099	0.049	0.046	0.054	0.073	0.059	0.074	0.065	0.041	0.048	0.06	0.028	0.032	0.034	0.042	0.051
380	0.05	0.057	0.05	0.062	0.075	0.044	0.066	0.032	0.058	0.087	0.046	0.04	0.032	0.03	0.042	0.047	0.051	0.058	0.083	0.08	0.067	0.043	0.056	0.079	0.075	0.04	0.077	0.072	0.041	0.033	0.025	0.057	0.087	0.101	0.049	0.047	0.054	0.074	0.06	0.076	0.064	0.042	0.047	0.062	0.03	0.033	0.034	0.043	0.052
382	0.051	0.058	0.051	0.063	0.078	0.046	0.068	0.033	0.06	0.087	0.046	0.042	0.034	0.031	0.043	0.048	0.053	0.06	0.086	0.082	0.067	0.044	0.057	0.08	0.076	0.042	0.081	0.073	0.041	0.034	0.024	0.056	0.09	0.102	0.05	0.046	0.054	0.075	0.059	0.074	0.065	0.043	0.05	0.064	0.031	0.036	0.034	0.045	0.054
384	0.053	0.059	0.052	0.064	0.079	0.046	0.07	0.035	0.06	0.09	0.049	0.043	0.035	0.034	0.045	0.05	0.054	0.061	0.087	0.084	0.068	0.046	0.058	0.081	0.077	0.042	0.081	0.073	0.042	0.035	0.025	0.057	0.092	0.103	0.05	0.051	0.055	0.076	0.061	0.075	0.066	0.042	0.05	0.065	0.031	0.036	0.033	0.046	0.056
386	0.051	0.058	0.052	0.064	0.079	0.045	0.07	0.033	0.059	0.088	0.048	0.041	0.032	0.031	0.044	0.049	0.053	0.059	0.086	0.083	0.069	0.047	0.06	0.082	0.078	0.043	0.082	0.073	0.044	0.035	0.027	0.058	0.094	0.106	0.051	0.052	0.056	0.078	0.061	0.077	0.067	0.042	0.05	0.065	0.031	0.036	0.034	0.046	0.055
388	0.052	0.059	0.054	0.065	0.08	0.048	0.072	0.034	0.06	0.09	0.048	0.043	0.034	0.032	0.044	0.051	0.053	0.061	0.088	0.085	0.07	0.047	0.061	0.084	0.077	0.043	0.084	0.074	0.044	0.035	0.025	0.057	0.094	0.107	0.05	0.053	0.055	0.08	0.06	0.077	0.066	0.043	0.051	0.067	0.033	0.037	0.033	0.047	0.058
390	0.055	0.061	0.055	0.066	0.081	0.049	0.074	0.036	0.062	0.092	0.05	0.045	0.037	0.033	0.046	0.052	0.056	0.063	0.092	0.088	0.07	0.048	0.061	0.084	0.079	0.044	0.085	0.075	0.044	0.035	0.025	0.058	0.097	0.109	0.051	0.054	0.056	0.08	0.062	0.078	0.066	0.042	0.051	0.066	0.033	0.036	0.035	0.047	0.058
392	0.055	0.062	0.056	0.066	0.082	0.049	0.076	0.035	0.062	0.093	0.051	0.046	0.036	0.035	0.046	0.052	0.055	0.063	0.092	0.089	0.071	0.051	0.063	0.088	0.081	0.045	0.085	0.076	0.045	0.036	0.026	0.06	0.099	0.111	0.052	0.057	0.059	0.082	0.064	0.078	0.068	0.044	0.053	0.069	0.035	0.039	0.035	0.049	0.06
394	0.054	0.06	0.056	0.066	0.081	0.049	0.076	0.034	0.06	0.091	0.049	0.043	0.035	0.033	0.045	0.051	0.054	0.062	0.092	0.089	0.071	0.05	0.062	0.088	0.081	0.044	0.086	0.076	0.047	0.035	0.027	0.059	0.1	0.112	0.051	0.058	0.058	0.084	0.065	0.079	0.068	0.043	0.053	0.07	0.035	0.039	0.034	0.049	0.061
396	0.055	0.061	0.057	0.067	0.083	0.05	0.077	0.035	0.061	0.092	0.051	0.045	0.037	0.034	0.047	0.052	0.055	0.062	0.094	0.09	0.071	0.05	0.062	0.088	0.08	0.045	0.086	0.076	0.046	0.036	0.027	0.06	0.101	0.113	0.052	0.059	0.057	0.084	0.064	0.079	0.068	0.043	0.054	0.07	0.035	0.04	0.035	0.051	0.061
398	0.056	0.063	0.058	0.067	0.084	0.051	0.08	0.036	0.061	0.094	0.051	0.046	0.037	0.034	0.046	0.054	0.055	0.064	0.097	0.092	0.073	0.053	0.065	0.089	0.083	0.047	0.089	0.078	0.048	0.038	0.028	0.06	0.104	0.116	0.054	0.062	0.059	0.087	0.066	0.081	0.068	0.044	0.054	0.07	0.037	0.042	0.035	0.051	0.062
400	0.057	0.063	0.059	0.067	0.085	0.052	0.082	0.036	0.062	0.093	0.051	0.046	0.037	0.033	0.046	0.054	0.055	0.063	0.096	0.092	0.072	0.053	0.065	0.089	0.082	0.048	0.088	0.078	0.048	0.037	0.027	0.06	0.105	0.117	0.053	0.064	0.059	0.087	0.067	0.08	0.067	0.042	0.054	0.071	0.036	0.041	0.034	0.051	0.062
402	0.056	0.063	0.059	0.068	0.086	0.052	0.083	0.035	0.062	0.094	0.052	0.047	0.037	0.034	0.048	0.054	0.056	0.063	0.098	0.094	0.073	0.053	0.066	0.09	0.082	0.047	0.09	0.078	0.049	0.036	0.027	0.059	0.107	0.117	0.053	0.064	0.058	0.088	0.066	0.08	0.068	0.043	0.055	0.072	0.037	0.042	0.035	0.052	0.064
404	0.058	0.063	0.061	0.069	0.086	0.053	0.084	0.035	0.062	0.093	0.054	0.047	0.037	0.034	0.048	0.054	0.056	0.064	0.098	0.096	0.072	0.053	0.067	0.091	0.083	0.047	0.089	0.078	0.049	0.037	0.027	0.06	0.108	0.119	0.053	0.066	0.059	0.089	0.067	0.081	0.069	0.045	0.057	0.074	0.038	0.043	0.036	0.053	0.065
406	0.057	0.064	0.061	0.069	0.086	0.053	0.085	0.035	0.062	0.094	0.052	0.047	0.037	0.033	0.048	0.054	0.055	0.063	0.099	0.096	0.073	0.054	0.067	0.092	0.084	0.047	0.09	0.079	0.049	0.037	0.028	0.06	0.11	0.12	0.052	0.068	0.059	0.09	0.067	0.08	0.069	0.044	0.057	0.074	0.038	0.045	0.035	0.054	0.065
408	0.056	0.064	0.06	0.069	0.087	0.053	0.086	0.034	0.061	0.094	0.052	0.047	0.036	0.034	0.047	0.054	0.055	0.063	0.1	0.097	0.073	0.054	0.068	0.092	0.083	0.048	0.091	0.079	0.049	0.038	0.028	0.06	0.111	0.121	0.054	0.07	0.059	0.092	0.068	0.081	0.069	0.044	0.057	0.073	0.039	0.044	0.034	0.054	0.066
410	0.058	0.064	0.061	0.069	0.088	0.054	0.088	0.035	0.062	0.093	0.052	0.046	0.037	0.034	0.048	0.055	0.055	0.063	0.101	0.1	0.074	0.056	0.069	0.094	0.083	0.049	0.092	0.08	0.051	0.038	0.028	0.061	0.111	0.123	0.054	0.072	0.059	0.093	0.068	0.082	0.068	0.045	0.059	0.074	0.04	0.045	0.035	0.056	0.067
412	0.058	0.065	0.061	0.07	0.088	0.054	0.089	0.035	0.063	0.095	0.053	0.047	0.037	0.034	0.048	0.054	0.055	0.063	0.102	0.1	0.074	0.055	0.069	0.094	0.084	0.049	0.091	0.08	0.05	0.037	0.028	0.06	0.113	0.123	0.055	0.074	0.059	0.093	0.069	0.082	0.07	0.045	0.06	0.075	0.04	0.046	0.036	0.057	0.069
414	0.059	0.066	0.064	0.071	0.09	0.056	0.092	0.036	0.063	0.096	0.054	0.048	0.038	0.035	0.05	0.056	0.056	0.064	0.103	0.104	0.075	0.056	0.07	0.095	0.085	0.05	0.092	0.08	0.052	0.038	0.029	0.061	0.115	0.125	0.053	0.075	0.059	0.095	0.069	0.081	0.069	0.045	0.06	0.076	0.041	0.047	0.036	0.057	0.069
416	0.059	0.066	0.064	0.071	0.09	0.057	0.093	0.036	0.063	0.096	0.055	0.048	0.038	0.035	0.05	0.056	0.056	0.064	0.104	0.104	0.074	0.055	0.07	0.095	0.086	0.051	0.092	0.081	0.051	0.038	0.028	0.061	0.116	0.126	0.054	0.077	0.061	0.096	0.069	0.082	0.069	0.045	0.062	0.076	0.042	0.048	0.035	0.058	0.07
418	0.06	0.066	0.064	0.071	0.091	0.057	0.094	0.035	0.063	0.096	0.055	0.049	0.038	0.035	0.049	0.056	0.056	0.064	0.105	0.105	0.074	0.056	0.071	0.096	0.085	0.05	0.092	0.081	0.051	0.037	0.028	0.061	0.116	0.127	0.054	0.077	0.061	0.097	0.07	0.082	0.07	0.045	0.062	0.077	0.042	0.049	0.036	0.059	0.071
420	0.058	0.066	0.064	0.071	0.091	0.057	0.095	0.035	0.063	0.095	0.055	0.048	0.038	0.034	0.049	0.056	0.056	0.063	0.105	0.106	0.074	0.056	0.071	0.096	0.085	0.05	0.093	0.081	0.051	0.037	0.028	0.061	0.118	0.127	0.054	0.079	0.061	0.098	0.069	0.082	0.07	0.046	0.062	0.078	0.043	0.05	0.036	0.06	0.072
422	0.059	0.067	0.064	0.071	0.091	0.058	0.096	0.035	0.063	0.095	0.055	0.049	0.038	0.034	0.049	0.056	0.056	0.063	0.106	0.107	0.074	0.056	0.071	0.096	0.085	0.051	0.093	0.081	0.051	0.037	0.029	0.061	0.119	0.128	0.055	0.08	0.061	0.098	0.069	0.082	0.07	0.045	0.063	0.077	0.043	0.05	0.036	0.06	0.072
424	0.059	0.067	0.064	0.071	0.092	0.058	0.096	0.035	0.063	0.095	0.055	0.049	0.038	0.034	0.049	0.056	0.055	0.063	0.106	0.107	0.074	0.056	0.072	0.097	0.086	0.051	0.094	0.081	0.052	0.037	0.029	0.061	0.12	0.129	0.055	0.082	0.061	0.099	0.07	0.082	0.07	0.045	0.063	0.078	0.044	0.051	0.035	0.06	0.072
426	0.06	0.067	0.065	0.071	0.092	0.059	0.098	0.035	0.063	0.095	0.055	0.049	0.038	0.035	0.05	0.056	0.056	0.063	0.107	0.109	0.075	0.057	0.073	0.097	0.086	0.051	0.094	0.082	0.052	0.038	0.028	0.062	0.121	0.13	0.055	0.083	0.062	0.1	0.071	0.083	0.07	0.045	0.064	0.079	0.044	0.052	0.036	0.061	0.073
428	0.06	0.068	0.066	0.072	0.094	0.06	0.1	0.036	0.064	0.096	0.056	0.05	0.039	0.035	0.05	0.057	0.056	0.064	0.108	0.11	0.076	0.058	0.074	0.099	0.087	0.052	0.095	0.083	0.054	0.038	0.029	0.062	0.123	0.131	0.056	0.085	0.062	0.101	0.071	0.084	0.071	0.046	0.065	0.08	0.045	0.053	0.036	0.062	0.075
430	0.062	0.069	0.067	0.073	0.095	0.061	0.103	0.036	0.064	0.097	0.056	0.05	0.04	0.036	0.051	0.058	0.056	0.064	0.11	0.111	0.077	0.059	0.075	0.1	0.089	0.052	0.096	0.084	0.055	0.039	0.029	0.063	0.125	0.133	0.056	0.088	0.063	0.104	0.073	0.084	0.071	0.046	0.066	0.08	0.046	0.054	0.037	0.064	0.076
432	0.061	0.069	0.067	0.073	0.095	0.061	0.104	0.036	0.064	0.097	0.056	0.051	0.039	0.036	0.051	0.057	0.056	0.064	0.11	0.112	0.077	0.059	0.076	0.1	0.089	0.054	0.097	0.085	0.055	0.039	0.03	0.063	0.126	0.134	0.058	0.09	0.064	0.105	0.074	0.084	0.07	0.047	0.067	0.082	0.047	0.055	0.037	0.064	0.077
434	0.062	0.07	0.068	0.073	0.096	0.063	0.106	0.036	0.065	0.098	0.057	0.051	0.041	0.036	0.052	0.059	0.057	0.064	0.113	0.113	0.077	0.06	0.077	0.102	0.089	0.054	0.097	0.084	0.056	0.039	0.03	0.063	0.127	0.135	0.058	0.092	0.064	0.106	0.074	0.085	0.071	0.047	0.068	0.082	0.047	0.057	0.037	0.065	0.077
436	0.062	0.069	0.069	0.074	0.097	0.063	0.107	0.036	0.064	0.098	0.057	0.051	0.04	0.036	0.051	0.058	0.057	0.064	0.112	0.113	0.077	0.06	0.077	0.102	0.089	0.054	0.098	0.085	0.056	0.039	0.03	0.063	0.127	0.135	0.057	0.092	0.064	0.107	0.075	0.085	0.071	0.046	0.068	0.082	0.048	0.056	0.036	0.065	0.078
438	0.062	0.07	0.07	0.075	0.099	0.065	0.109	0.036	0.066	0.099	0.058	0.052	0.041	0.037	0.053	0.059	0.057	0.065	0.113	0.114	0.077	0.06	0.078	0.102	0.09	0.055	0.098	0.085	0.056	0.039	0.03	0.063	0.129	0.136	0.058	0.095	0.064	0.108	0.075	0.085	0.072	0.047	0.069	0.084	0.049	0.058	0.037	0.067	0.08
440	0.063	0.071	0.07	0.075	0.098	0.064	0.11	0.036	0.065	0.098	0.058	0.052	0.041	0.037	0.052	0.059	0.057	0.065	0.114	0.115	0.077	0.06	0.078	0.103	0.09	0.055	0.098	0.085	0.056	0.039	0.03	0.063	0.13	0.137	0.058	0.096	0.064	0.109	0.075	0.085	0.072	0.047	0.07	0.084	0.049	0.059	0.037	0.067	0.081
442	0.063	0.071	0.07	0.075	0.098	0.065	0.111	0.036	0.065	0.098	0.058	0.052	0.041	0.037	0.053	0.059	0.058	0.064	0.115	0.115	0.077	0.06	0.078	0.103	0.09	0.055	0.099	0.086	0.056	0.039	0.03	0.063	0.131	0.137	0.058	0.097	0.064	0.109	0.076	0.086	0.072	0.047	0.069	0.084	0.049	0.058	0.037	0.068	0.08
444	0.064	0.071	0.07	0.075	0.099	0.065	0.113	0.036	0.065	0.099	0.058	0.052	0.041	0.036	0.053	0.059	0.057	0.065	0.116	0.115	0.077	0.061	0.08	0.104	0.092	0.056	0.101	0.086	0.058	0.04	0.031	0.064	0.133	0.139	0.059	0.099	0.066	0.111	0.077	0.087	0.073	0.047	0.071	0.085	0.05	0.06	0.037	0.068	0.082
446	0.064	0.072	0.072	0.077	0.101	0.066	0.114	0.037	0.066	0.1	0.059	0.053	0.041	0.037	0.054	0.06	0.057	0.065	0.118	0.117	0.078	0.062	0.081	0.106	0.093	0.057	0.102	0.087	0.059	0.041	0.031	0.064	0.134	0.139	0.059	0.101	0.066	0.113	0.078	0.088	0.073	0.048	0.072	0.086	0.051	0.061	0.037	0.07	0.084
448	0.065	0.073	0.072	0.077	0.101	0.067	0.117	0.037	0.066	0.1	0.06	0.054	0.041	0.037	0.054	0.06	0.058	0.066	0.119	0.118	0.078	0.063	0.081	0.107	0.093	0.057	0.103	0.087	0.059	0.04	0.031	0.065	0.134	0.139	0.059	0.103	0.066	0.113	0.078	0.088	0.073	0.048	0.072	0.086	0.051	0.062	0.037	0.07	0.084
450	0.066	0.074	0.073	0.078	0.103	0.068	0.119	0.037	0.066	0.1	0.061	0.054	0.042	0.037	0.054	0.06	0.058	0.066	0.12	0.119	0.079	0.063	0.082	0.108	0.094	0.057	0.106	0.087	0.06	0.041	0.032	0.065	0.136	0.141	0.059	0.104	0.066	0.114	0.079	0.088	0.074	0.049	0.074	0.088	0.052	0.063	0.038	0.071	0.086
452	0.068	0.075	0.075	0.08	0.105	0.07	0.121	0.038	0.068	0.102	0.062	0.055	0.042	0.039	0.056	0.062	0.06	0.067	0.123	0.12	0.08	0.064	0.084	0.109	0.096	0.058	0.108	0.089	0.061	0.042	0.032	0.066	0.138	0.143	0.061	0.107	0.068	0.117	0.081	0.089	0.075	0.049	0.075	0.09	0.053	0.064	0.038	0.073	0.087
454	0.069	0.075	0.075	0.081	0.105	0.07	0.123	0.037	0.067	0.102	0.062	0.055	0.042	0.038	0.055	0.062	0.06	0.067	0.123	0.12	0.081	0.065	0.084	0.11	0.097	0.058	0.109	0.089	0.062	0.042	0.032	0.067	0.139	0.143	0.061	0.109	0.067	0.118	0.082	0.089	0.075	0.049	0.076	0.09	0.054	0.065	0.038	0.073	0.088
456	0.069	0.076	0.076	0.081	0.106	0.071	0.125	0.037	0.068	0.102	0.063	0.056	0.043	0.039	0.056	0.062	0.06	0.067	0.124	0.122	0.081	0.065	0.085	0.11	0.098	0.059	0.11	0.089	0.063	0.042	0.032	0.067	0.14	0.144	0.061	0.111	0.067	0.119	0.083	0.09	0.076	0.049	0.078	0.092	0.055	0.067	0.039	0.074	0.089
458	0.07	0.077	0.077	0.081	0.107	0.072	0.127	0.038	0.069	0.103	0.063	0.057	0.043	0.039	0.056	0.063	0.06	0.069	0.125	0.122	0.082	0.067	0.087	0.113	0.099	0.06	0.111	0.09	0.064	0.043	0.033	0.068	0.142	0.145	0.062	0.112	0.068	0.121	0.084	0.091	0.076	0.05	0.078	0.092	0.055	0.067	0.039	0.075	0.09
460	0.07	0.077	0.077	0.082	0.107	0.072	0.128	0.038	0.068	0.103	0.063	0.056	0.043	0.039	0.057	0.063	0.06	0.066	0.126	0.122	0.081	0.066	0.087	0.113	0.099	0.06	0.112	0.091	0.064	0.043	0.033	0.067	0.142	0.144	0.062	0.114	0.068	0.122	0.084	0.092	0.076	0.05	0.077	0.092	0.056	0.068	0.039	0.076	0.091
462	0.07	0.077	0.077	0.081	0.107	0.072	0.128	0.037	0.067	0.103	0.063	0.056	0.043	0.039	0.057	0.063	0.06	0.066	0.126	0.122	0.081	0.066	0.087	0.113	0.098	0.06	0.112	0.09	0.064	0.042	0.033	0.067	0.142	0.144	0.061	0.114	0.068	0.122	0.084	0.091	0.076	0.05	0.079	0.093	0.056	0.069	0.039	0.076	0.092
464	0.071	0.077	0.078	0.082	0.11	0.073	0.131	0.038	0.068	0.103	0.064	0.057	0.044	0.039	0.057	0.064	0.061	0.067	0.127	0.123	0.082	0.068	0.089	0.115	0.1	0.061	0.114	0.091	0.067	0.043	0.034	0.069	0.144	0.147	0.062	0.117	0.069	0.123	0.085	0.092	0.077	0.051	0.081	0.095	0.057	0.07	0.04	0.078	0.094
466	0.071	0.078	0.079	0.084	0.11	0.075	0.133	0.038	0.069	0.105	0.065	0.058	0.045	0.039	0.058	0.064	0.061	0.068	0.129	0.124	0.083	0.069	0.089	0.116	0.1	0.062	0.114	0.092	0.067	0.043	0.034	0.069	0.145	0.147	0.063	0.119	0.069	0.125	0.086	0.093	0.077	0.051	0.081	0.095	0.058	0.071	0.04	0.079	0.095
468	0.072	0.079	0.081	0.084	0.111	0.076	0.135	0.038	0.069	0.105	0.065	0.059	0.045	0.04	0.058	0.065	0.062	0.068	0.131	0.124	0.083	0.069	0.09	0.116	0.101	0.062	0.115	0.092	0.069	0.043	0.033	0.069	0.146	0.148	0.063	0.12	0.069	0.126	0.086	0.094	0.078	0.051	0.082	0.096	0.058	0.073	0.041	0.08	0.096
470	0.073	0.08	0.081	0.085	0.112	0.076	0.136	0.039	0.069	0.105	0.067	0.059	0.046	0.041	0.059	0.065	0.062	0.067	0.131	0.125	0.084	0.07	0.09	0.117	0.102	0.063	0.116	0.092	0.069	0.044	0.034	0.07	0.147	0.149	0.063	0.122	0.07	0.127	0.087	0.094	0.078	0.051	0.083	0.096	0.059	0.073	0.041	0.08	0.097
472	0.074	0.081	0.082	0.085	0.112	0.077	0.138	0.038	0.069	0.106	0.068	0.06	0.046	0.041	0.059	0.066	0.063	0.069	0.132	0.126	0.084	0.072	0.092	0.118	0.103	0.063	0.117	0.093	0.07	0.044	0.035	0.07	0.149	0.151	0.064	0.124	0.071	0.128	0.089	0.095	0.079	0.052	0.084	0.097	0.06	0.074	0.041	0.082	0.099
474	0.074	0.081	0.083	0.086	0.113	0.079	0.14	0.039	0.07	0.106	0.068	0.061	0.046	0.041	0.06	0.067	0.063	0.069	0.134	0.126	0.085	0.072	0.092	0.12	0.103	0.063	0.118	0.093	0.071	0.045	0.035	0.07	0.149	0.151	0.064	0.126	0.071	0.13	0.089	0.095	0.079	0.052	0.085	0.098	0.06	0.076	0.041	0.083	0.1
476	0.074	0.082	0.083	0.086	0.114	0.08	0.142	0.039	0.07	0.106	0.069	0.061	0.046	0.042	0.06	0.067	0.063	0.069	0.135	0.126	0.084	0.073	0.092	0.12	0.104	0.064	0.118	0.094	0.072	0.045	0.034	0.07	0.151	0.152	0.064	0.128	0.071	0.131	0.09	0.095	0.079	0.053	0.086	0.099	0.062	0.077	0.041	0.085	0.101
478	0.076	0.083	0.085	0.087	0.115	0.08	0.144	0.039	0.071	0.107	0.069	0.062	0.047	0.041	0.061	0.069	0.063	0.07	0.135	0.127	0.086	0.074	0.094	0.121	0.105	0.065	0.12	0.095	0.073	0.045	0.035	0.071	0.152	0.152	0.064	0.13	0.072	0.133	0.091	0.097	0.08	0.052	0.086	0.099	0.061	0.078	0.041	0.085	0.102
480	0.076	0.083	0.085	0.087	0.115	0.08	0.144	0.039	0.07	0.107	0.07	0.062	0.046	0.041	0.061	0.068	0.063	0.069	0.136	0.127	0.085	0.075	0.094	0.122	0.105	0.065	0.12	0.094	0.074	0.045	0.035	0.071	0.153	0.153	0.065	0.131	0.072	0.133	0.091	0.097	0.08	0.053	0.087	0.1	0.062	0.079	0.042	0.086	0.103
482	0.076	0.083	0.086	0.088	0.117	0.082	0.145	0.039	0.071	0.107	0.071	0.062	0.047	0.042	0.061	0.069	0.064	0.07	0.137	0.128	0.086	0.076	0.094	0.123	0.105	0.065	0.12	0.095	0.074	0.045	0.035	0.071	0.153	0.153	0.065	0.132	0.072	0.134	0.091	0.097	0.08	0.053	0.087	0.101	0.063	0.08	0.042	0.087	0.104
484	0.076	0.083	0.086	0.088	0.115	0.081	0.145	0.039	0.07	0.107	0.07	0.061	0.046	0.041	0.061	0.069	0.063	0.068	0.137	0.127	0.085	0.076	0.094	0.124	0.105	0.065	0.12	0.094	0.073	0.045	0.035	0.071	0.152	0.151	0.064	0.133	0.072	0.135	0.091	0.097	0.08	0.053	0.087	0.1	0.063	0.08	0.042	0.087	0.104
486	0.075	0.083	0.086	0.087	0.115	0.08	0.145	0.038	0.069	0.106	0.07	0.061	0.046	0.041	0.06	0.068	0.062	0.068	0.136	0.127	0.085	0.076	0.093	0.124	0.105	0.065	0.121	0.094	0.074	0.045	0.035	0.071	0.152	0.152	0.064	0.133	0.072	0.135	0.091	0.098	0.081	0.054	0.088	0.101	0.063	0.08	0.042	0.088	0.105
488	0.076	0.085	0.087	0.088	0.118	0.082	0.148	0.039	0.07	0.107	0.071	0.062	0.047	0.042	0.061	0.07	0.063	0.069	0.138	0.128	0.086	0.077	0.095	0.125	0.106	0.066	0.123	0.095	0.077	0.046	0.035	0.072	0.154	0.154	0.065	0.136	0.073	0.137	0.093	0.099	0.082	0.055	0.091	0.103	0.065	0.082	0.043	0.089	0.107
490	0.077	0.085	0.088	0.089	0.118	0.082	0.149	0.039	0.07	0.107	0.072	0.063	0.047	0.042	0.062	0.07	0.063	0.069	0.139	0.129	0.086	0.078	0.096	0.126	0.107	0.066	0.124	0.095	0.077	0.046	0.036	0.072	0.155	0.154	0.065	0.137	0.073	0.137	0.093	0.099	0.082	0.055	0.091	0.104	0.065	0.084	0.044	0.09	0.108
492	0.078	0.086	0.09	0.09	0.12	0.084	0.152	0.04	0.071	0.109	0.073	0.064	0.047	0.042	0.063	0.071	0.064	0.069	0.141	0.13	0.088	0.08	0.098	0.128	0.109	0.068	0.126	0.096	0.08	0.047	0.036	0.073	0.157	0.155	0.066	0.14	0.074	0.14	0.095	0.1	0.083	0.055	0.092	0.106	0.066	0.086	0.044	0.092	0.111
494	0.078	0.086	0.091	0.091	0.12	0.084	0.153	0.04	0.071	0.109	0.074	0.065	0.047	0.043	0.063	0.072	0.065	0.07	0.142	0.13	0.088	0.08	0.098	0.129	0.11	0.068	0.128	0.097	0.081	0.047	0.036	0.073	0.158	0.156	0.066	0.141	0.075	0.141	0.096	0.101	0.083	0.056	0.093	0.107	0.067	0.086	0.045	0.093	0.111
496	0.082	0.089	0.093	0.094	0.125	0.087	0.158	0.041	0.073	0.111	0.077	0.067	0.05	0.044	0.065	0.074	0.067	0.072	0.146	0.133	0.09	0.083	0.101	0.131	0.112	0.07	0.131	0.099	0.086	0.049	0.038	0.076	0.162	0.159	0.067	0.146	0.076	0.145	0.098	0.103	0.085	0.057	0.096	0.111	0.069	0.089	0.046	0.096	0.115
498	0.082	0.089	0.095	0.096	0.125	0.087	0.159	0.041	0.072	0.112	0.078	0.068	0.049	0.044	0.065	0.075	0.068	0.072	0.147	0.134	0.091	0.085	0.103	0.134	0.114	0.071	0.134	0.1	0.086	0.05	0.038	0.076	0.162	0.159	0.068	0.148	0.076	0.147	0.1	0.105	0.086	0.057	0.095	0.112	0.069	0.091	0.046	0.098	0.116
500	0.083	0.09	0.096	0.097	0.126	0.088	0.161	0.041	0.072	0.113	0.079	0.069	0.05	0.045	0.065	0.076	0.068	0.073	0.149	0.135	0.092	0.087	0.104	0.136	0.116	0.072	0.136	0.101	0.089	0.05	0.039	0.077	0.164	0.161	0.069	0.15	0.077	0.149	0.101	0.106	0.087	0.058	0.098	0.114	0.07	0.092	0.047	0.099	0.118
502	0.085	0.092	0.098	0.099	0.129	0.09	0.164	0.042	0.074	0.114	0.082	0.07	0.051	0.045	0.067	0.079	0.07	0.074	0.151	0.137	0.094	0.088	0.106	0.138	0.117	0.073	0.141	0.102	0.092	0.052	0.039	0.078	0.166	0.162	0.069	0.153	0.078	0.151	0.103	0.108	0.087	0.058	0.099	0.117	0.072	0.093	0.048	0.101	0.12
504	0.087	0.094	0.1	0.1	0.13	0.091	0.167	0.041	0.074	0.115	0.084	0.072	0.051	0.046	0.067	0.08	0.072	0.076	0.154	0.139	0.095	0.089	0.109	0.14	0.12	0.074	0.144	0.104	0.095	0.053	0.039	0.08	0.168	0.164	0.071	0.155	0.078	0.154	0.105	0.109	0.089	0.059	0.1	0.12	0.073	0.096	0.049	0.103	0.123
506	0.089	0.096	0.102	0.103	0.131	0.093	0.169	0.043	0.075	0.117	0.087	0.073	0.052	0.047	0.069	0.082	0.073	0.077	0.156	0.141	0.096	0.092	0.109	0.142	0.121	0.074	0.147	0.104	0.097	0.054	0.04	0.08	0.169	0.164	0.07	0.156	0.079	0.156	0.106	0.111	0.091	0.061	0.102	0.124	0.074	0.098	0.05	0.105	0.125
508	0.09	0.098	0.104	0.105	0.133	0.095	0.172	0.043	0.076	0.119	0.09	0.075	0.052	0.048	0.07	0.085	0.075	0.079	0.159	0.143	0.098	0.094	0.111	0.145	0.125	0.076	0.151	0.106	0.101	0.055	0.041	0.082	0.171	0.166	0.072	0.16	0.079	0.16	0.108	0.113	0.092	0.062	0.103	0.127	0.075	0.1	0.051	0.107	0.127
510	0.092	0.1	0.106	0.107	0.135	0.096	0.173	0.043	0.077	0.12	0.093	0.076	0.052	0.048	0.071	0.086	0.077	0.08	0.162	0.145	0.099	0.096	0.113	0.147	0.127	0.076	0.154	0.107	0.103	0.057	0.041	0.083	0.173	0.166	0.072	0.162	0.08	0.162	0.11	0.115	0.094	0.064	0.104	0.13	0.077	0.103	0.053	0.11	0.131
512	0.094	0.101	0.108	0.11	0.137	0.097	0.175	0.044	0.077	0.122	0.096	0.078	0.053	0.048	0.071	0.089	0.079	0.082	0.165	0.148	0.101	0.098	0.115	0.15	0.13	0.077	0.158	0.108	0.108	0.057	0.043	0.084	0.175	0.167	0.074	0.164	0.081	0.163	0.112	0.118	0.095	0.065	0.106	0.134	0.079	0.105	0.054	0.112	0.134
514	0.096	0.104	0.11	0.112	0.139	0.098	0.177	0.044	0.078	0.123	0.1	0.08	0.053	0.049	0.072	0.092	0.081	0.084	0.168	0.15	0.104	0.1	0.118	0.153	0.133	0.078	0.162	0.11	0.111	0.059	0.043	0.085	0.176	0.168	0.074	0.167	0.081	0.167	0.114	0.12	0.097	0.066	0.107	0.137	0.08	0.107	0.055	0.114	0.137
516	0.099	0.106	0.113	0.116	0.142	0.101	0.181	0.045	0.079	0.124	0.103	0.082	0.054	0.05	0.073	0.094	0.083	0.087	0.172	0.153	0.107	0.104	0.121	0.157	0.136	0.08	0.166	0.113	0.117	0.062	0.044	0.088	0.18	0.171	0.076	0.17	0.082	0.171	0.117	0.123	0.099	0.066	0.109	0.142	0.082	0.11	0.056	0.118	0.14
518	0.102	0.108	0.115	0.119	0.143	0.103	0.183	0.046	0.081	0.128	0.107	0.084	0.054	0.051	0.074	0.097	0.087	0.09	0.176	0.155	0.11	0.106	0.123	0.161	0.14	0.081	0.17	0.115	0.121	0.063	0.045	0.089	0.182	0.173	0.077	0.173	0.084	0.174	0.118	0.126	0.1	0.067	0.111	0.147	0.083	0.112	0.058	0.119	0.143
520	0.104	0.11	0.116	0.122	0.144	0.104	0.184	0.046	0.081	0.13	0.11	0.085	0.054	0.052	0.075	0.1	0.09	0.092	0.178	0.157	0.111	0.108	0.124	0.164	0.142	0.081	0.173	0.117	0.124	0.064	0.045	0.09	0.182	0.172	0.077	0.174	0.083	0.176	0.119	0.128	0.102	0.069	0.111	0.15	0.085	0.114	0.059	0.121	0.146
522	0.107	0.112	0.119	0.125	0.148	0.106	0.187	0.047	0.084	0.132	0.114	0.087	0.055	0.053	0.076	0.102	0.093	0.096	0.181	0.16	0.114	0.11	0.127	0.168	0.146	0.082	0.176	0.119	0.129	0.066	0.046	0.093	0.186	0.175	0.079	0.177	0.085	0.179	0.121	0.13	0.103	0.07	0.115	0.156	0.087	0.117	0.062	0.125	0.15
524	0.113	0.115	0.122	0.13	0.151	0.109	0.191	0.051	0.087	0.135	0.119	0.089	0.055	0.054	0.077	0.106	0.1	0.1	0.187	0.163	0.117	0.114	0.13	0.172	0.151	0.084	0.18	0.123	0.134	0.068	0.047	0.095	0.188	0.178	0.081	0.18	0.086	0.183	0.124	0.134	0.104	0.071	0.116	0.161	0.089	0.119	0.063	0.127	0.154
526	0.116	0.117	0.124	0.134	0.151	0.109	0.193	0.051	0.089	0.139	0.122	0.091	0.055	0.054	0.078	0.108	0.104	0.104	0.189	0.165	0.121	0.116	0.132	0.175	0.153	0.085	0.182	0.127	0.137	0.069	0.048	0.097	0.188	0.178	0.082	0.183	0.086	0.186	0.125	0.136	0.106	0.072	0.116	0.164	0.09	0.121	0.064	0.129	0.156
528	0.119	0.119	0.126	0.136	0.153	0.111	0.193	0.052	0.091	0.142	0.124	0.092	0.055	0.056	0.078	0.11	0.108	0.107	0.192	0.166	0.123	0.117	0.134	0.178	0.156	0.086	0.185	0.129	0.139	0.07	0.049	0.099	0.19	0.179	0.083	0.184	0.086	0.187	0.127	0.138	0.107	0.073	0.117	0.167	0.091	0.123	0.066	0.131	0.159
530	0.122	0.12	0.127	0.14	0.153	0.111	0.195	0.054	0.092	0.145	0.128	0.093	0.054	0.056	0.078	0.111	0.113	0.112	0.196	0.168	0.125	0.118	0.135	0.182	0.158	0.086	0.186	0.133	0.141	0.07	0.048	0.1	0.191	0.18	0.084	0.186	0.087	0.19	0.127	0.141	0.108	0.074	0.116	0.169	0.091	0.124	0.067	0.132	0.161
532	0.126	0.122	0.129	0.141	0.159	0.114	0.197	0.056	0.095	0.148	0.128	0.095	0.056	0.058	0.079	0.113	0.116	0.116	0.198	0.168	0.128	0.12	0.138	0.183	0.162	0.087	0.189	0.136	0.148	0.073	0.05	0.104	0.195	0.184	0.086	0.187	0.089	0.19	0.129	0.141	0.111	0.075	0.124	0.175	0.094	0.126	0.07	0.136	0.164
534	0.131	0.125	0.132	0.147	0.159	0.116	0.2	0.059	0.099	0.155	0.133	0.097	0.056	0.059	0.081	0.116	0.123	0.121	0.205	0.172	0.13	0.122	0.141	0.187	0.164	0.089	0.191	0.14	0.148	0.073	0.05	0.105	0.196	0.184	0.087	0.191	0.089	0.195	0.131	0.145	0.11	0.076	0.121	0.176	0.094	0.129	0.07	0.137	0.167
536	0.134	0.127	0.134	0.148	0.163	0.118	0.201	0.061	0.1	0.158	0.134	0.098	0.057	0.06	0.081	0.117	0.126	0.125	0.207	0.172	0.132	0.124	0.143	0.189	0.167	0.09	0.193	0.143	0.151	0.075	0.051	0.109	0.199	0.187	0.089	0.192	0.09	0.196	0.132	0.146	0.112	0.076	0.125	0.18	0.096	0.13	0.072	0.139	0.17
538	0.138	0.128	0.136	0.152	0.164	0.12	0.204	0.063	0.103	0.163	0.137	0.1	0.058	0.061	0.083	0.119	0.131	0.129	0.212	0.174	0.135	0.126	0.146	0.193	0.17	0.091	0.195	0.147	0.153	0.076	0.051	0.111	0.201	0.19	0.09	0.195	0.091	0.2	0.134	0.148	0.113	0.077	0.124	0.181	0.097	0.132	0.074	0.141	0.172
540	0.142	0.13	0.139	0.154	0.167	0.122	0.207	0.066	0.105	0.166	0.138	0.101	0.059	0.062	0.084	0.12	0.134	0.132	0.215	0.176	0.137	0.129	0.148	0.195	0.173	0.093	0.197	0.149	0.157	0.078	0.052	0.113	0.204	0.194	0.091	0.197	0.092	0.202	0.136	0.149	0.115	0.078	0.128	0.185	0.098	0.134	0.075	0.143	0.175
542	0.144	0.131	0.14	0.158	0.165	0.122	0.208	0.066	0.107	0.17	0.141	0.102	0.058	0.062	0.084	0.121	0.138	0.134	0.221	0.178	0.137	0.129	0.149	0.198	0.174	0.093	0.197	0.152	0.154	0.077	0.051	0.114	0.203	0.192	0.091	0.198	0.093	0.205	0.136	0.152	0.114	0.079	0.124	0.184	0.098	0.135	0.075	0.143	0.176
544	0.145	0.132	0.14	0.157	0.169	0.123	0.208	0.068	0.108	0.172	0.141	0.103	0.058	0.063	0.083	0.121	0.138	0.135	0.22	0.177	0.138	0.129	0.15	0.198	0.175	0.093	0.199	0.153	0.158	0.079	0.052	0.116	0.205	0.194	0.091	0.198	0.094	0.204	0.136	0.151	0.117	0.08	0.129	0.187	0.099	0.136	0.077	0.145	0.178
546	0.149	0.135	0.143	0.161	0.172	0.126	0.212	0.07	0.111	0.176	0.143	0.105	0.06	0.065	0.085	0.123	0.143	0.139	0.224	0.18	0.141	0.132	0.153	0.201	0.178	0.095	0.201	0.155	0.161	0.08	0.053	0.119	0.208	0.198	0.094	0.201	0.095	0.207	0.139	0.153	0.118	0.08	0.132	0.19	0.101	0.139	0.078	0.147	0.181
548	0.152	0.136	0.145	0.163	0.172	0.127	0.213	0.071	0.112	0.179	0.145	0.106	0.059	0.064	0.086	0.124	0.145	0.141	0.228	0.181	0.142	0.133	0.154	0.203	0.179	0.096	0.202	0.158	0.161	0.081	0.053	0.121	0.209	0.198	0.094	0.203	0.096	0.21	0.139	0.154	0.12	0.081	0.131	0.192	0.102	0.14	0.079	0.149	0.183
550	0.154	0.137	0.147	0.165	0.175	0.129	0.217	0.073	0.113	0.181	0.146	0.108	0.061	0.066	0.087	0.126	0.147	0.142	0.231	0.181	0.144	0.135	0.157	0.205	0.182	0.097	0.205	0.159	0.165	0.083	0.054	0.123	0.212	0.202	0.095	0.205	0.097	0.212	0.141	0.154	0.121	0.082	0.136	0.195	0.103	0.142	0.081	0.15	0.186
552	0.158	0.14	0.15	0.167	0.177	0.131	0.219	0.075	0.115	0.185	0.149	0.111	0.063	0.068	0.09	0.127	0.151	0.145	0.236	0.184	0.146	0.138	0.159	0.207	0.184	0.098	0.207	0.163	0.166	0.084	0.055	0.125	0.214	0.204	0.096	0.208	0.098	0.216	0.143	0.157	0.123	0.084	0.136	0.197	0.105	0.145	0.081	0.152	0.188
554	0.16	0.141	0.15	0.17	0.178	0.132	0.22	0.076	0.118	0.186	0.151	0.111	0.062	0.068	0.09	0.128	0.154	0.146	0.239	0.186	0.146	0.138	0.159	0.209	0.185	0.099	0.208	0.163	0.166	0.084	0.055	0.125	0.213	0.204	0.096	0.209	0.099	0.217	0.143	0.158	0.124	0.085	0.136	0.197	0.105	0.147	0.082	0.154	0.189
556	0.161	0.142	0.152	0.171	0.18	0.133	0.222	0.077	0.118	0.187	0.151	0.112	0.063	0.069	0.09	0.129	0.154	0.147	0.24	0.186	0.147	0.14	0.161	0.21	0.187	0.1	0.21	0.165	0.169	0.085	0.055	0.127	0.216	0.207	0.097	0.21	0.1	0.219	0.145	0.159	0.125	0.085	0.14	0.199	0.106	0.147	0.083	0.154	0.191
558	0.163	0.144	0.153	0.172	0.182	0.135	0.225	0.078	0.119	0.19	0.152	0.113	0.063	0.07	0.091	0.13	0.156	0.148	0.243	0.187	0.148	0.141	0.162	0.213	0.188	0.101	0.211	0.166	0.17	0.086	0.056	0.128	0.218	0.208	0.098	0.212	0.101	0.221	0.145	0.16	0.126	0.087	0.141	0.201	0.108	0.15	0.084	0.157	0.194
560	0.165	0.145	0.154	0.174	0.182	0.135	0.226	0.078	0.12	0.19	0.153	0.114	0.064	0.07	0.092	0.13	0.157	0.148	0.244	0.19	0.149	0.142	0.163	0.213	0.19	0.102	0.213	0.168	0.171	0.087	0.056	0.129	0.22	0.21	0.099	0.213	0.103	0.223	0.147	0.161	0.127	0.087	0.141	0.201	0.108	0.151	0.084	0.158	0.195
562	0.166	0.146	0.156	0.174	0.183	0.136	0.226	0.079	0.12	0.191	0.155	0.116	0.064	0.071	0.092	0.13	0.157	0.147	0.245	0.19	0.149	0.143	0.165	0.213	0.19	0.102	0.213	0.169	0.171	0.088	0.057	0.13	0.219	0.211	0.099	0.215	0.103	0.224	0.147	0.162	0.128	0.087	0.142	0.201	0.108	0.151	0.084	0.158	0.196
564	0.166	0.147	0.155	0.174	0.184	0.137	0.227	0.081	0.121	0.192	0.155	0.116	0.065	0.071	0.093	0.132	0.158	0.147	0.246	0.191	0.15	0.143	0.165	0.213	0.192	0.103	0.215	0.17	0.171	0.089	0.057	0.131	0.221	0.212	0.099	0.216	0.105	0.225	0.148	0.161	0.13	0.088	0.144	0.202	0.108	0.152	0.084	0.159	0.197
566	0.166	0.147	0.157	0.175	0.184	0.136	0.228	0.08	0.122	0.192	0.155	0.117	0.065	0.072	0.094	0.13	0.156	0.144	0.246	0.19	0.149	0.143	0.166	0.213	0.192	0.103	0.215	0.17	0.17	0.088	0.058	0.131	0.219	0.212	0.099	0.216	0.105	0.226	0.148	0.162	0.131	0.088	0.144	0.202	0.109	0.153	0.085	0.159	0.198
568	0.165	0.147	0.156	0.174	0.184	0.135	0.227	0.081	0.122	0.191	0.154	0.117	0.064	0.072	0.094	0.128	0.156	0.141	0.245	0.19	0.148	0.143	0.164	0.212	0.192	0.103	0.215	0.169	0.168	0.088	0.058	0.131	0.218	0.212	0.098	0.215	0.106	0.225	0.148	0.162	0.132	0.089	0.145	0.201	0.109	0.155	0.084	0.16	0.198
570	0.165	0.148	0.156	0.173	0.187	0.136	0.229	0.081	0.122	0.19	0.154	0.117	0.065	0.073	0.095	0.129	0.156	0.14	0.245	0.191	0.149	0.144	0.166	0.212	0.193	0.104	0.216	0.169	0.17	0.089	0.058	0.131	0.22	0.215	0.099	0.217	0.107	0.227	0.148	0.162	0.133	0.09	0.148	0.2	0.108	0.156	0.084	0.16	0.199
572	0.164	0.148	0.157	0.173	0.187	0.135	0.228	0.081	0.122	0.189	0.154	0.119	0.065	0.073	0.095	0.128	0.155	0.137	0.246	0.191	0.148	0.144	0.166	0.212	0.192	0.104	0.216	0.169	0.167	0.088	0.058	0.131	0.219	0.215	0.099	0.217	0.108	0.228	0.148	0.162	0.133	0.09	0.147	0.199	0.108	0.156	0.084	0.161	0.199
574	0.164	0.149	0.157	0.172	0.187	0.134	0.228	0.081	0.122	0.187	0.152	0.118	0.065	0.074	0.095	0.127	0.153	0.134	0.245	0.191	0.148	0.143	0.166	0.21	0.192	0.102	0.216	0.169	0.167	0.088	0.057	0.132	0.219	0.216	0.098	0.217	0.109	0.227	0.147	0.16	0.135	0.091	0.149	0.199	0.109	0.157	0.084	0.162	0.2
576	0.164	0.149	0.157	0.172	0.189	0.135	0.23	0.082	0.123	0.187	0.153	0.119	0.066	0.075	0.096	0.127	0.153	0.134	0.246	0.192	0.148	0.145	0.167	0.21	0.192	0.103	0.217	0.169	0.167	0.088	0.057	0.132	0.219	0.217	0.099	0.218	0.111	0.229	0.148	0.161	0.135	0.092	0.15	0.198	0.109	0.159	0.084	0.163	0.201
578	0.165	0.15	0.158	0.172	0.19	0.136	0.231	0.083	0.124	0.188	0.153	0.12	0.067	0.076	0.097	0.127	0.152	0.132	0.245	0.192	0.147	0.145	0.166	0.21	0.193	0.104	0.218	0.169	0.167	0.089	0.059	0.132	0.221	0.22	0.098	0.219	0.112	0.23	0.149	0.161	0.136	0.092	0.153	0.198	0.109	0.159	0.085	0.163	0.201
580	0.165	0.15	0.159	0.172	0.191	0.135	0.233	0.083	0.123	0.187	0.153	0.121	0.067	0.075	0.097	0.127	0.152	0.13	0.245	0.192	0.146	0.145	0.167	0.21	0.194	0.104	0.217	0.17	0.167	0.09	0.058	0.133	0.22	0.221	0.098	0.219	0.113	0.231	0.15	0.161	0.138	0.093	0.155	0.199	0.11	0.16	0.085	0.166	0.203
582	0.165	0.151	0.159	0.171	0.192	0.135	0.233	0.083	0.124	0.187	0.152	0.121	0.068	0.076	0.098	0.126	0.151	0.129	0.245	0.191	0.148	0.146	0.166	0.21	0.194	0.105	0.218	0.17	0.166	0.089	0.058	0.133	0.221	0.222	0.098	0.22	0.113	0.232	0.15	0.161	0.14	0.094	0.156	0.198	0.11	0.162	0.084	0.165	0.203
584	0.166	0.151	0.16	0.172	0.194	0.137	0.234	0.085	0.125	0.187	0.154	0.121	0.068	0.078	0.099	0.127	0.15	0.128	0.245	0.192	0.147	0.147	0.167	0.21	0.195	0.105	0.217	0.17	0.166	0.09	0.058	0.133	0.222	0.224	0.098	0.22	0.115	0.235	0.15	0.161	0.14	0.094	0.157	0.198	0.11	0.163	0.086	0.166	0.204
586	0.166	0.152	0.161	0.173	0.194	0.138	0.236	0.085	0.126	0.186	0.154	0.123	0.069	0.077	0.101	0.126	0.151	0.127	0.246	0.194	0.148	0.147	0.168	0.211	0.194	0.106	0.218	0.17	0.165	0.09	0.059	0.134	0.221	0.225	0.099	0.221	0.115	0.236	0.149	0.162	0.142	0.094	0.158	0.198	0.111	0.165	0.085	0.167	0.205
588	0.166	0.154	0.162	0.173	0.196	0.137	0.236	0.085	0.127	0.186	0.154	0.125	0.07	0.079	0.101	0.128	0.152	0.126	0.248	0.195	0.148	0.148	0.169	0.21	0.195	0.107	0.22	0.171	0.166	0.09	0.059	0.134	0.222	0.228	0.1	0.222	0.117	0.238	0.151	0.163	0.143	0.096	0.16	0.197	0.113	0.166	0.086	0.168	0.206
590	0.165	0.153	0.162	0.171	0.195	0.137	0.236	0.086	0.127	0.185	0.154	0.123	0.069	0.078	0.101	0.126	0.15	0.124	0.246	0.194	0.148	0.148	0.168	0.209	0.196	0.107	0.218	0.171	0.166	0.09	0.059	0.133	0.221	0.228	0.098	0.222	0.119	0.237	0.151	0.164	0.144	0.097	0.16	0.195	0.112	0.168	0.086	0.169	0.207
592	0.164	0.153	0.162	0.171	0.196	0.136	0.236	0.084	0.126	0.184	0.153	0.125	0.069	0.078	0.101	0.125	0.149	0.123	0.246	0.195	0.147	0.15	0.169	0.21	0.195	0.107	0.219	0.17	0.165	0.09	0.06	0.134	0.222	0.23	0.098	0.223	0.119	0.238	0.151	0.164	0.145	0.098	0.161	0.196	0.111	0.169	0.085	0.17	0.207
594	0.166	0.154	0.163	0.172	0.197	0.137	0.237	0.086	0.128	0.185	0.153	0.125	0.07	0.08	0.102	0.127	0.149	0.123	0.247	0.195	0.146	0.151	0.17	0.21	0.196	0.107	0.219	0.171	0.167	0.091	0.059	0.134	0.222	0.231	0.099	0.223	0.12	0.24	0.151	0.163	0.147	0.098	0.163	0.196	0.112	0.17	0.085	0.169	0.207
596	0.166	0.154	0.164	0.172	0.197	0.137	0.238	0.086	0.128	0.184	0.154	0.126	0.069	0.08	0.104	0.127	0.151	0.121	0.248	0.197	0.147	0.151	0.169	0.211	0.197	0.108	0.22	0.171	0.166	0.092	0.06	0.134	0.223	0.233	0.099	0.223	0.121	0.242	0.151	0.164	0.148	0.1	0.164	0.196	0.113	0.172	0.086	0.171	0.21
598	0.166	0.156	0.165	0.173	0.197	0.137	0.238	0.087	0.128	0.184	0.156	0.127	0.07	0.081	0.103	0.126	0.151	0.121	0.248	0.197	0.147	0.151	0.17	0.212	0.197	0.108	0.219	0.172	0.165	0.092	0.06	0.134	0.222	0.233	0.099	0.224	0.122	0.242	0.152	0.164	0.149	0.1	0.163	0.196	0.113	0.172	0.086	0.172	0.21
600	0.167	0.157	0.166	0.172	0.201	0.138	0.24	0.088	0.129	0.183	0.155	0.127	0.071	0.081	0.104	0.127	0.15	0.121	0.248	0.197	0.147	0.151	0.17	0.21	0.198	0.108	0.22	0.172	0.168	0.093	0.061	0.135	0.223	0.234	0.099	0.224	0.124	0.242	0.152	0.163	0.152	0.101	0.169	0.198	0.115	0.174	0.088	0.173	0.213
602	0.168	0.158	0.168	0.173	0.2	0.138	0.242	0.088	0.131	0.185	0.157	0.13	0.072	0.082	0.105	0.129	0.152	0.121	0.251	0.199	0.148	0.154	0.174	0.213	0.2	0.111	0.222	0.174	0.169	0.095	0.062	0.137	0.225	0.239	0.101	0.226	0.125	0.246	0.154	0.165	0.151	0.102	0.169	0.197	0.115	0.176	0.087	0.175	0.212
604	0.169	0.158	0.168	0.174	0.201	0.138	0.242	0.088	0.131	0.185	0.157	0.13	0.071	0.083	0.106	0.128	0.151	0.12	0.252	0.199	0.148	0.154	0.173	0.213	0.2	0.109	0.221	0.174	0.166	0.093	0.061	0.136	0.223	0.238	0.101	0.225	0.127	0.247	0.154	0.166	0.153	0.103	0.168	0.198	0.116	0.178	0.087	0.177	0.214
606	0.168	0.159	0.169	0.174	0.201	0.138	0.241	0.088	0.13	0.184	0.157	0.131	0.07	0.083	0.105	0.128	0.151	0.119	0.252	0.199	0.147	0.155	0.173	0.213	0.2	0.11	0.221	0.175	0.165	0.094	0.061	0.136	0.224	0.239	0.1	0.226	0.128	0.247	0.154	0.166	0.153	0.104	0.168	0.195	0.115	0.178	0.087	0.175	0.213
608	0.169	0.16	0.17	0.174	0.205	0.14	0.243	0.089	0.132	0.185	0.157	0.131	0.072	0.084	0.107	0.129	0.15	0.119	0.25	0.199	0.148	0.156	0.175	0.214	0.201	0.11	0.222	0.174	0.17	0.096	0.061	0.139	0.226	0.243	0.101	0.226	0.129	0.249	0.156	0.165	0.157	0.104	0.174	0.198	0.116	0.18	0.089	0.178	0.215
610	0.169	0.162	0.172	0.175	0.204	0.139	0.245	0.091	0.133	0.186	0.159	0.133	0.073	0.084	0.108	0.129	0.151	0.117	0.253	0.2	0.149	0.157	0.175	0.214	0.202	0.112	0.222	0.176	0.167	0.095	0.062	0.138	0.225	0.245	0.102	0.227	0.132	0.251	0.155	0.167	0.157	0.105	0.171	0.196	0.117	0.182	0.089	0.179	0.216
612	0.17	0.162	0.173	0.174	0.206	0.14	0.246	0.091	0.132	0.184	0.158	0.134	0.073	0.086	0.108	0.129	0.15	0.118	0.252	0.2	0.15	0.157	0.176	0.213	0.203	0.113	0.223	0.176	0.169	0.096	0.062	0.138	0.225	0.245	0.101	0.227	0.133	0.251	0.155	0.167	0.158	0.106	0.176	0.198	0.117	0.183	0.09	0.18	0.217
614	0.17	0.163	0.175	0.175	0.208	0.141	0.246	0.091	0.133	0.185	0.161	0.135	0.075	0.087	0.11	0.13	0.151	0.117	0.252	0.201	0.149	0.158	0.178	0.215	0.202	0.111	0.223	0.177	0.169	0.096	0.063	0.14	0.226	0.248	0.102	0.228	0.133	0.253	0.157	0.167	0.16	0.107	0.179	0.198	0.119	0.185	0.09	0.181	0.219
616	0.17	0.164	0.176	0.175	0.209	0.141	0.248	0.092	0.135	0.183	0.16	0.136	0.075	0.087	0.111	0.129	0.15	0.116	0.254	0.201	0.148	0.159	0.177	0.213	0.203	0.112	0.222	0.177	0.169	0.096	0.062	0.14	0.226	0.249	0.102	0.229	0.134	0.254	0.157	0.167	0.161	0.108	0.179	0.197	0.12	0.187	0.09	0.182	0.217
618	0.172	0.164	0.176	0.175	0.208	0.141	0.248	0.093	0.135	0.183	0.161	0.137	0.076	0.088	0.112	0.131	0.15	0.116	0.255	0.203	0.149	0.16	0.179	0.215	0.204	0.113	0.222	0.178	0.169	0.097	0.063	0.14	0.227	0.253	0.103	0.23	0.136	0.257	0.158	0.168	0.163	0.109	0.181	0.198	0.12	0.19	0.091	0.184	0.219
620	0.17	0.164	0.178	0.174	0.21	0.14	0.248	0.092	0.136	0.182	0.16	0.138	0.075	0.088	0.112	0.13	0.149	0.114	0.253	0.202	0.148	0.16	0.179	0.214	0.205	0.113	0.223	0.178	0.17	0.097	0.063	0.139	0.227	0.254	0.103	0.229	0.137	0.257	0.157	0.168	0.164	0.11	0.182	0.198	0.12	0.192	0.091	0.185	0.22
622	0.17	0.165	0.178	0.176	0.212	0.141	0.25	0.093	0.135	0.181	0.161	0.138	0.075	0.089	0.113	0.131	0.149	0.112	0.254	0.201	0.148	0.16	0.179	0.215	0.205	0.114	0.222	0.179	0.169	0.097	0.063	0.141	0.225	0.256	0.103	0.229	0.139	0.259	0.157	0.168	0.164	0.111	0.183	0.197	0.12	0.193	0.091	0.185	0.221
624	0.172	0.166	0.179	0.175	0.214	0.142	0.25	0.095	0.137	0.182	0.162	0.14	0.076	0.09	0.113	0.132	0.149	0.113	0.256	0.203	0.147	0.162	0.18	0.215	0.205	0.115	0.222	0.179	0.169	0.098	0.063	0.14	0.226	0.257	0.102	0.229	0.139	0.26	0.157	0.168	0.168	0.112	0.185	0.197	0.122	0.196	0.093	0.186	0.222
626	0.171	0.167	0.181	0.176	0.214	0.142	0.25	0.094	0.138	0.184	0.163	0.141	0.076	0.091	0.114	0.132	0.149	0.112	0.256	0.204	0.146	0.161	0.18	0.214	0.205	0.116	0.222	0.178	0.169	0.097	0.063	0.14	0.225	0.259	0.102	0.229	0.142	0.261	0.158	0.17	0.168	0.111	0.185	0.197	0.121	0.196	0.092	0.188	0.223
628	0.17	0.167	0.182	0.178	0.214	0.141	0.25	0.094	0.138	0.184	0.164	0.14	0.075	0.091	0.114	0.132	0.15	0.112	0.256	0.205	0.148	0.163	0.182	0.216	0.207	0.117	0.223	0.18	0.169	0.098	0.065	0.141	0.227	0.261	0.104	0.23	0.144	0.265	0.159	0.17	0.169	0.113	0.184	0.196	0.122	0.2	0.092	0.189	0.223
630	0.172	0.168	0.184	0.176	0.216	0.142	0.251	0.096	0.139	0.183	0.165	0.142	0.077	0.092	0.116	0.133	0.149	0.113	0.256	0.205	0.148	0.164	0.182	0.217	0.208	0.116	0.225	0.182	0.172	0.099	0.065	0.143	0.227	0.263	0.103	0.229	0.145	0.265	0.159	0.169	0.172	0.116	0.19	0.201	0.124	0.201	0.094	0.191	0.226
632	0.173	0.17	0.185	0.178	0.218	0.142	0.253	0.097	0.14	0.183	0.165	0.143	0.077	0.093	0.117	0.134	0.15	0.112	0.257	0.206	0.149	0.166	0.184	0.218	0.209	0.118	0.227	0.183	0.172	0.1	0.066	0.145	0.23	0.266	0.105	0.231	0.147	0.268	0.16	0.171	0.173	0.116	0.191	0.2	0.124	0.202	0.094	0.192	0.226
634	0.173	0.171	0.186	0.179	0.219	0.144	0.255	0.096	0.141	0.183	0.166	0.146	0.079	0.095	0.119	0.134	0.152	0.111	0.259	0.209	0.149	0.167	0.186	0.218	0.211	0.119	0.226	0.183	0.172	0.1	0.067	0.144	0.228	0.269	0.105	0.233	0.149	0.27	0.161	0.173	0.175	0.119	0.191	0.199	0.125	0.206	0.094	0.194	0.226
636	0.172	0.171	0.188	0.176	0.22	0.142	0.253	0.098	0.142	0.182	0.166	0.145	0.078	0.094	0.119	0.135	0.15	0.11	0.257	0.209	0.149	0.169	0.186	0.217	0.211	0.119	0.227	0.183	0.173	0.1	0.066	0.143	0.228	0.27	0.105	0.233	0.151	0.27	0.162	0.173	0.178	0.119	0.192	0.199	0.125	0.206	0.095	0.193	0.226
638	0.171	0.173	0.188	0.176	0.222	0.143	0.255	0.098	0.142	0.182	0.166	0.147	0.08	0.097	0.121	0.137	0.148	0.108	0.258	0.212	0.148	0.168	0.186	0.217	0.211	0.119	0.226	0.183	0.172	0.1	0.066	0.144	0.227	0.272	0.105	0.234	0.152	0.272	0.162	0.173	0.179	0.12	0.197	0.198	0.126	0.209	0.096	0.194	0.227
640	0.169	0.171	0.187	0.173	0.222	0.143	0.256	0.096	0.141	0.178	0.164	0.146	0.079	0.096	0.121	0.133	0.143	0.105	0.256	0.21	0.148	0.169	0.186	0.217	0.209	0.12	0.227	0.183	0.171	0.099	0.068	0.144	0.228	0.274	0.106	0.232	0.154	0.272	0.163	0.172	0.18	0.121	0.197	0.195	0.125	0.21	0.094	0.194	0.224
642	0.167	0.172	0.187	0.172	0.222	0.143	0.255	0.097	0.141	0.176	0.162	0.147	0.082	0.096	0.123	0.132	0.14	0.103	0.254	0.211	0.144	0.166	0.184	0.212	0.206	0.118	0.223	0.18	0.168	0.097	0.066	0.143	0.227	0.275	0.105	0.231	0.153	0.271	0.161	0.17	0.178	0.121	0.197	0.193	0.124	0.211	0.093	0.193	0.223
644	0.165	0.172	0.188	0.171	0.223	0.143	0.255	0.097	0.142	0.174	0.16	0.147	0.083	0.098	0.124	0.133	0.138	0.103	0.254	0.211	0.142	0.165	0.183	0.211	0.204	0.118	0.221	0.179	0.164	0.094	0.065	0.139	0.223	0.276	0.103	0.23	0.154	0.271	0.158	0.168	0.181	0.121	0.2	0.189	0.125	0.212	0.091	0.195	0.224
646	0.161	0.168	0.186	0.166	0.222	0.139	0.254	0.095	0.14	0.172	0.157	0.146	0.083	0.097	0.123	0.131	0.132	0.098	0.25	0.209	0.141	0.164	0.183	0.21	0.202	0.12	0.218	0.177	0.164	0.094	0.066	0.138	0.223	0.278	0.104	0.231	0.158	0.27	0.159	0.169	0.18	0.121	0.199	0.186	0.123	0.211	0.09	0.193	0.221
648	0.158	0.167	0.184	0.164	0.222	0.139	0.252	0.093	0.138	0.168	0.154	0.144	0.084	0.097	0.124	0.13	0.13	0.095	0.246	0.207	0.139	0.165	0.181	0.208	0.202	0.12	0.215	0.175	0.163	0.091	0.065	0.138	0.221	0.281	0.103	0.228	0.16	0.27	0.158	0.166	0.178	0.12	0.2	0.183	0.122	0.211	0.09	0.192	0.22
650	0.156	0.167	0.184	0.159	0.22	0.138	0.252	0.094	0.137	0.167	0.154	0.144	0.082	0.097	0.124	0.131	0.127	0.094	0.246	0.207	0.138	0.161	0.181	0.206	0.198	0.12	0.211	0.173	0.159	0.089	0.065	0.136	0.22	0.282	0.102	0.229	0.161	0.271	0.155	0.166	0.18	0.121	0.201	0.18	0.124	0.212	0.089	0.193	0.219
652	0.156	0.167	0.184	0.161	0.222	0.139	0.254	0.093	0.14	0.166	0.155	0.145	0.084	0.098	0.126	0.129	0.128	0.094	0.246	0.208	0.138	0.163	0.182	0.208	0.198	0.121	0.211	0.172	0.158	0.09	0.067	0.136	0.221	0.282	0.103	0.228	0.163	0.273	0.157	0.167	0.181	0.121	0.202	0.179	0.126	0.215	0.09	0.194	0.22
654	0.156	0.168	0.184	0.16	0.223	0.138	0.254	0.092	0.139	0.166	0.154	0.145	0.083	0.097	0.123	0.131	0.127	0.093	0.244	0.207	0.137	0.162	0.182	0.209	0.201	0.122	0.212	0.175	0.16	0.09	0.067	0.136	0.221	0.285	0.103	0.229	0.165	0.274	0.156	0.168	0.182	0.121	0.203	0.179	0.125	0.217	0.091	0.195	0.221
656	0.158	0.168	0.187	0.162	0.225	0.139	0.253	0.094	0.142	0.167	0.157	0.147	0.084	0.1	0.127	0.134	0.128	0.095	0.247	0.208	0.138	0.165	0.184	0.21	0.202	0.122	0.213	0.177	0.16	0.093	0.067	0.138	0.221	0.287	0.104	0.23	0.167	0.277	0.158	0.169	0.184	0.123	0.206	0.182	0.127	0.218	0.094	0.197	0.222
658	0.158	0.169	0.186	0.163	0.226	0.139	0.254	0.094	0.143	0.167	0.159	0.149	0.085	0.101	0.128	0.133	0.129	0.095	0.246	0.208	0.139	0.166	0.184	0.211	0.2	0.122	0.21	0.178	0.161	0.092	0.066	0.137	0.222	0.29	0.103	0.229	0.168	0.28	0.156	0.17	0.185	0.123	0.206	0.18	0.127	0.22	0.093	0.197	0.221
660	0.155	0.167	0.185	0.162	0.224	0.138	0.253	0.093	0.14	0.165	0.158	0.148	0.085	0.1	0.127	0.133	0.127	0.092	0.244	0.207	0.138	0.165	0.184	0.211	0.199	0.122	0.21	0.176	0.156	0.09	0.067	0.137	0.22	0.29	0.104	0.231	0.171	0.28	0.156	0.17	0.186	0.124	0.204	0.178	0.126	0.222	0.093	0.198	0.222
662	0.154	0.167	0.185	0.157	0.225	0.137	0.252	0.093	0.14	0.164	0.157	0.147	0.085	0.1	0.127	0.131	0.125	0.091	0.243	0.207	0.137	0.165	0.184	0.208	0.198	0.122	0.207	0.176	0.16	0.09	0.068	0.137	0.22	0.292	0.103	0.23	0.172	0.279	0.157	0.171	0.188	0.125	0.209	0.178	0.128	0.223	0.094	0.2	0.223
664	0.153	0.167	0.186	0.157	0.227	0.137	0.256	0.093	0.14	0.162	0.157	0.148	0.086	0.1	0.129	0.134	0.124	0.093	0.242	0.207	0.136	0.165	0.185	0.207	0.196	0.123	0.203	0.173	0.159	0.09	0.068	0.135	0.218	0.294	0.104	0.229	0.173	0.28	0.155	0.171	0.185	0.124	0.211	0.175	0.127	0.223	0.094	0.199	0.221
666	0.152	0.166	0.186	0.156	0.226	0.139	0.254	0.091	0.141	0.161	0.157	0.148	0.087	0.101	0.129	0.136	0.125	0.092	0.239	0.204	0.134	0.165	0.185	0.207	0.194	0.125	0.198	0.171	0.158	0.09	0.069	0.134	0.217	0.295	0.104	0.228	0.175	0.282	0.155	0.171	0.185	0.124	0.211	0.175	0.129	0.224	0.096	0.2	0.222
668	0.15	0.164	0.185	0.153	0.225	0.138	0.255	0.09	0.137	0.16	0.159	0.149	0.088	0.102	0.131	0.137	0.124	0.093	0.238	0.204	0.135	0.165	0.186	0.207	0.192	0.126	0.197	0.169	0.159	0.091	0.07	0.134	0.218	0.298	0.105	0.228	0.176	0.284	0.155	0.172	0.184	0.121	0.21	0.17	0.127	0.223	0.095	0.198	0.22
670	0.148	0.165	0.186	0.153	0.227	0.138	0.255	0.089	0.139	0.16	0.16	0.15	0.089	0.102	0.133	0.136	0.125	0.094	0.236	0.202	0.134	0.166	0.185	0.206	0.19	0.125	0.192	0.169	0.158	0.09	0.068	0.133	0.215	0.299	0.105	0.227	0.177	0.283	0.153	0.173	0.182	0.121	0.21	0.168	0.128	0.226	0.093	0.2	0.22
672	0.149	0.167	0.188	0.152	0.229	0.138	0.255	0.09	0.138	0.158	0.162	0.151	0.089	0.103	0.134	0.14	0.127	0.095	0.238	0.202	0.134	0.167	0.187	0.208	0.188	0.126	0.189	0.168	0.161	0.092	0.07	0.134	0.217	0.301	0.104	0.228	0.181	0.285	0.154	0.175	0.183	0.123	0.213	0.171	0.129	0.226	0.099	0.201	0.222
674	0.149	0.165	0.19	0.151	0.228	0.139	0.257	0.09	0.137	0.158	0.168	0.152	0.09	0.104	0.134	0.145	0.133	0.097	0.239	0.203	0.136	0.17	0.193	0.211	0.189	0.128	0.189	0.169	0.166	0.095	0.072	0.138	0.217	0.305	0.106	0.23	0.182	0.29	0.156	0.18	0.186	0.123	0.217	0.172	0.132	0.233	0.103	0.202	0.224
676	0.152	0.171	0.193	0.153	0.23	0.139	0.261	0.092	0.138	0.16	0.173	0.156	0.091	0.105	0.138	0.15	0.138	0.1	0.241	0.205	0.136	0.174	0.194	0.212	0.19	0.13	0.189	0.172	0.17	0.099	0.073	0.139	0.218	0.306	0.109	0.23	0.185	0.294	0.156	0.182	0.185	0.124	0.218	0.175	0.132	0.235	0.106	0.205	0.228
678	0.154	0.174	0.196	0.155	0.235	0.141	0.263	0.094	0.14	0.163	0.179	0.159	0.091	0.108	0.14	0.154	0.145	0.104	0.243	0.206	0.14	0.176	0.199	0.216	0.192	0.13	0.19	0.174	0.175	0.102	0.074	0.143	0.22	0.31	0.11	0.233	0.185	0.299	0.158	0.188	0.185	0.123	0.217	0.176	0.134	0.237	0.11	0.207	0.23
680	0.156	0.175	0.201	0.156	0.237	0.143	0.264	0.095	0.142	0.166	0.182	0.163	0.093	0.108	0.141	0.158	0.148	0.108	0.244	0.207	0.138	0.176	0.2	0.216	0.191	0.131	0.19	0.173	0.175	0.104	0.074	0.144	0.219	0.312	0.111	0.232	0.187	0.299	0.16	0.19	0.189	0.127	0.22	0.178	0.134	0.24	0.113	0.211	0.234
682	0.157	0.176	0.202	0.157	0.238	0.142	0.263	0.096	0.143	0.165	0.184	0.164	0.092	0.11	0.143	0.159	0.148	0.108	0.246	0.209	0.141	0.177	0.203	0.218	0.194	0.133	0.191	0.175	0.176	0.105	0.077	0.145	0.22	0.314	0.113	0.232	0.191	0.302	0.16	0.191	0.192	0.128	0.221	0.18	0.136	0.243	0.114	0.213	0.235
684	0.165	0.183	0.211	0.162	0.245	0.146	0.268	0.1	0.147	0.17	0.198	0.17	0.095	0.114	0.146	0.17	0.164	0.116	0.253	0.212	0.147	0.183	0.211	0.223	0.199	0.134	0.195	0.181	0.189	0.114	0.079	0.153	0.225	0.32	0.115	0.235	0.192	0.309	0.167	0.201	0.196	0.131	0.23	0.188	0.139	0.249	0.124	0.218	0.242
686	0.175	0.189	0.218	0.169	0.253	0.148	0.273	0.109	0.152	0.178	0.214	0.179	0.096	0.116	0.151	0.181	0.181	0.123	0.263	0.217	0.154	0.191	0.223	0.232	0.206	0.137	0.203	0.189	0.2	0.124	0.082	0.162	0.231	0.325	0.119	0.237	0.196	0.319	0.173	0.211	0.204	0.136	0.233	0.2	0.142	0.255	0.134	0.222	0.252
688	0.186	0.199	0.229	0.181	0.259	0.154	0.279	0.115	0.16	0.187	0.228	0.186	0.097	0.121	0.155	0.188	0.192	0.131	0.272	0.226	0.16	0.198	0.23	0.238	0.218	0.142	0.216	0.197	0.209	0.132	0.084	0.17	0.235	0.331	0.125	0.242	0.198	0.327	0.178	0.217	0.211	0.14	0.236	0.209	0.148	0.262	0.139	0.228	0.261
690	0.2	0.208	0.237	0.191	0.268	0.159	0.284	0.124	0.169	0.198	0.239	0.193	0.099	0.126	0.157	0.196	0.208	0.139	0.281	0.235	0.168	0.205	0.239	0.245	0.231	0.144	0.229	0.211	0.22	0.14	0.086	0.181	0.24	0.337	0.126	0.246	0.202	0.338	0.184	0.224	0.222	0.146	0.241	0.219	0.151	0.268	0.147	0.234	0.268
692	0.216	0.22	0.247	0.207	0.277	0.167	0.291	0.134	0.182	0.213	0.256	0.205	0.101	0.13	0.161	0.208	0.227	0.148	0.293	0.243	0.179	0.216	0.251	0.258	0.246	0.15	0.245	0.223	0.235	0.156	0.089	0.191	0.249	0.342	0.132	0.251	0.205	0.347	0.19	0.234	0.234	0.156	0.248	0.235	0.156	0.277	0.157	0.245	0.281
694	0.236	0.233	0.257	0.225	0.287	0.176	0.299	0.145	0.191	0.229	0.278	0.216	0.106	0.136	0.166	0.221	0.251	0.167	0.31	0.257	0.189	0.23	0.262	0.273	0.264	0.156	0.263	0.239	0.252	0.172	0.094	0.205	0.259	0.349	0.139	0.258	0.212	0.361	0.199	0.246	0.244	0.163	0.255	0.253	0.163	0.286	0.171	0.252	0.295
696	0.256	0.245	0.266	0.24	0.293	0.187	0.307	0.155	0.198	0.246	0.293	0.227	0.105	0.141	0.17	0.231	0.273	0.183	0.323	0.265	0.201	0.241	0.272	0.284	0.28	0.161	0.275	0.248	0.268	0.186	0.097	0.212	0.267	0.359	0.143	0.262	0.214	0.37	0.206	0.252	0.253	0.17	0.256	0.27	0.171	0.291	0.179	0.259	0.303
698	0.268	0.25	0.269	0.253	0.298	0.195	0.31	0.157	0.204	0.258	0.302	0.231	0.103	0.142	0.169	0.238	0.285	0.198	0.333	0.274	0.208	0.249	0.28	0.297	0.295	0.17	0.284	0.26	0.282	0.199	0.099	0.218	0.273	0.366	0.147	0.27	0.218	0.381	0.211	0.258	0.262	0.176	0.259	0.283	0.179	0.3	0.185	0.267	0.314
700	0.277	0.256	0.271	0.264	0.299	0.205	0.315	0.163	0.211	0.27	0.306	0.235	0.106	0.146	0.171	0.241	0.293	0.204	0.341	0.282	0.209	0.252	0.279	0.302	0.303	0.173	0.291	0.264	0.284	0.205	0.097	0.219	0.277	0.367	0.148	0.273	0.218	0.382	0.214	0.255	0.268	0.181	0.258	0.292	0.186	0.301	0.184	0.271	0.317
[truncated: 113 more columns]

## Sheet: SensitivitySpectra
wavelength (nm)	S_357_Cm	S_442_Cm	S_507_Cm	S_572_Cm	S_356_Cr	S_431_Cr	S_509_Cr	S_584_Cr		Cr= Ch. mniszechii
300	0.648	0.289	0.213	0.169	0.657	0.308	0.211	0.162		Cr= Ch. rajah
302	0.671	0.303	0.224	0.177	0.68	0.323	0.223	0.171		Spectra for C. undatus are provided in the original work: Meglič, Ilić, Quero, Arikawa & Belušič (2020) Two chiral types of randomly rotated ommatidia are distributed across the retina of the flathead oak borer Coraebus undatus (Coleoptera: Buprestidae). J. Exp. Biol. 223: jeb225920, DOI: https://doi.org/10.1242/jeb.225920
304	0.692	0.317	0.236	0.186	0.701	0.337	0.234	0.179
306	0.712	0.33	0.247	0.195	0.721	0.35	0.245	0.188
308	0.73	0.343	0.258	0.204	0.74	0.363	0.256	0.196
310	0.748	0.355	0.269	0.213	0.757	0.375	0.267	0.205
312	0.764	0.366	0.28	0.223	0.774	0.387	0.278	0.214
314	0.78	0.377	0.291	0.232	0.789	0.397	0.289	0.223
316	0.795	0.387	0.301	0.241	0.804	0.407	0.299	0.232
318	0.81	0.395	0.311	0.25	0.819	0.415	0.309	0.241
320	0.824	0.403	0.321	0.259	0.833	0.423	0.319	0.25
322	0.839	0.411	0.331	0.268	0.847	0.43	0.328	0.259
324	0.852	0.417	0.34	0.277	0.861	0.436	0.337	0.267
326	0.866	0.422	0.348	0.286	0.874	0.441	0.346	0.276
328	0.88	0.426	0.356	0.295	0.888	0.445	0.354	0.285
330	0.893	0.43	0.363	0.303	0.901	0.448	0.361	0.293
332	0.906	0.433	0.37	0.311	0.913	0.451	0.368	0.301
334	0.919	0.435	0.376	0.319	0.926	0.453	0.374	0.309
336	0.931	0.436	0.382	0.327	0.937	0.455	0.38	0.317
338	0.942	0.437	0.386	0.334	0.949	0.457	0.385	0.324
340	0.953	0.438	0.391	0.341	0.959	0.459	0.389	0.332
342	0.963	0.438	0.394	0.348	0.968	0.46	0.393	0.339
344	0.973	0.438	0.397	0.354	0.977	0.462	0.396	0.345
346	0.981	0.438	0.399	0.36	0.984	0.464	0.398	0.351
348	0.987	0.438	0.401	0.366	0.991	0.466	0.4	0.357
350	0.993	0.438	0.401	0.371	0.995	0.47	0.401	0.363
352	0.997	0.438	0.401	0.376	0.999	0.474	0.401	0.368
354	0.999	0.44	0.401	0.38	1	0.479	0.401	0.373
356	1	0.441	0.4	0.383	1	0.485	0.4	0.377
358	0.999	0.444	0.398	0.387	0.997	0.492	0.398	0.381
360	0.995	0.447	0.395	0.389	0.992	0.5	0.396	0.384
362	0.989	0.452	0.392	0.392	0.985	0.51	0.393	0.387
364	0.981	0.458	0.389	0.393	0.975	0.521	0.39	0.39
366	0.97	0.465	0.385	0.395	0.962	0.534	0.386	0.392
368	0.955	0.473	0.381	0.395	0.946	0.548	0.382	0.393
370	0.937	0.483	0.376	0.396	0.925	0.563	0.377	0.394
372	0.915	0.494	0.371	0.395	0.901	0.579	0.372	0.395
374	0.888	0.507	0.366	0.395	0.871	0.597	0.367	0.395
376	0.857	0.521	0.361	0.393	0.837	0.615	0.362	0.395
378	0.82	0.536	0.356	0.392	0.797	0.634	0.357	0.394
380	0.778	0.552	0.351	0.39	0.752	0.654	0.352	0.393
382	0.731	0.57	0.346	0.387	0.701	0.674	0.346	0.391
384	0.678	0.588	0.341	0.384	0.645	0.695	0.341	0.389
386	0.621	0.608	0.336	0.38	0.586	0.716	0.336	0.386
388	0.56	0.628	0.332	0.376	0.523	0.737	0.332	0.383
390	0.498	0.648	0.328	0.372	0.46	0.758	0.327	0.38
392	0.435	0.669	0.324	0.368	0.397	0.778	0.324	0.376
394	0.373	0.69	0.322	0.363	0.337	0.798	0.32	0.372
396	0.315	0.712	0.32	0.357	0.282	0.818	0.318	0.368
398	0.262	0.733	0.319	0.352	0.232	0.836	0.316	0.363
400	0.214	0.754	0.318	0.346	0.188	0.854	0.315	0.358
402	0.173	0.774	0.319	0.34	0.15	0.872	0.315	0.352
404	0.138	0.794	0.321	0.334	0.119	0.888	0.316	0.346
406	0.109	0.814	0.323	0.327	0.094	0.903	0.318	0.34
408	0.086	0.833	0.327	0.321	0.073	0.917	0.321	0.334
410	0.067	0.851	0.332	0.314	0.057	0.931	0.326	0.328
412	0.052	0.868	0.339	0.308	0.044	0.943	0.331	0.322
414	0.04	0.884	0.346	0.301	0.034	0.954	0.338	0.315
416	0.031	0.899	0.355	0.295	0.026	0.964	0.346	0.309
418	0.024	0.914	0.365	0.288	0.02	0.973	0.355	0.302
420	0.018	0.927	0.376	0.282	0.015	0.981	0.365	0.295
422	0.014	0.939	0.389	0.276	0.012	0.987	0.377	0.289
424	0.011	0.951	0.402	0.271	0.009	0.992	0.389	0.282
426	0.008	0.961	0.417	0.265	0.007	0.996	0.403	0.276
428	0.006	0.97	0.433	0.26	0.005	0.999	0.418	0.27
430	0.005	0.978	0.45	0.256	0.004	1	0.434	0.264
432	0.004	0.984	0.467	0.252	0.003	1	0.451	0.259
434	0.003	0.99	0.486	0.248	0.002	0.998	0.469	0.254
436	0.002	0.994	0.505	0.245	0.002	0.995	0.488	0.249
438	0.002	0.998	0.525	0.243	0.001	0.99	0.507	0.244
440	0.001	0.999	0.545	0.241	0.001	0.984	0.527	0.24
442	0.001	1	0.566	0.24	0.001	0.976	0.547	0.237
444	0.001	0.999	0.587	0.239	0.001	0.966	0.568	0.234
446	0.001	0.997	0.608	0.24	0.001	0.954	0.589	0.231
448	0	0.993	0.63	0.241	0	0.94	0.61	0.23
450	0	0.988	0.651	0.243	0	0.924	0.632	0.229
452	0	0.981	0.672	0.246	0	0.906	0.653	0.228
454	0	0.973	0.693	0.25	0	0.886	0.674	0.229
456	0	0.963	0.714	0.255	0	0.864	0.695	0.23
458	0	0.951	0.734	0.26	0	0.839	0.715	0.232
460	0	0.937	0.754	0.267	0	0.812	0.736	0.234
462	0	0.921	0.773	0.274	0	0.783	0.755	0.238
464	0	0.903	0.791	0.283	0	0.752	0.774	0.242
466	0	0.883	0.809	0.292	0	0.719	0.793	0.248
468	0	0.861	0.827	0.303	0	0.684	0.811	0.254
470	0	0.837	0.843	0.314	0	0.647	0.828	0.261
472	0	0.81	0.859	0.326	0	0.609	0.845	0.269
474	0	0.782	0.874	0.339	0	0.57	0.86	0.278
476	0	0.752	0.889	0.353	0	0.53	0.875	0.288
478	0	0.721	0.902	0.368	0	0.49	0.89	0.298
480	0	0.687	0.915	0.383	0	0.45	0.903	0.31
482	0	0.652	0.927	0.4	0	0.41	0.916	0.322
484	0	0.616	0.938	0.417	0	0.371	0.927	0.336
486	0	0.579	0.948	0.434	0	0.334	0.938	0.35
488	0	0.542	0.957	0.452	0	0.297	0.948	0.364
490	0	0.503	0.966	0.471	0	0.263	0.957	0.38
492	0	0.465	0.973	0.489	0	0.231	0.966	0.396
494	0	0.427	0.98	0.509	0	0.201	0.973	0.413
496	0	0.39	0.985	0.528	0	0.174	0.98	0.43
498	0	0.353	0.99	0.548	0	0.15	0.985	0.448
500	0	0.318	0.994	0.568	0	0.128	0.99	0.466
502	0	0.285	0.997	0.588	0	0.108	0.994	0.485
504	0	0.253	0.999	0.608	0	0.091	0.997	0.504
506	0	0.223	1	0.627	0	0.077	0.999	0.523
508	0	0.195	1	0.647	0	0.064	1	0.542
510	0	0.17	0.999	0.667	0	0.053	1	0.562
512	0	0.147	0.997	0.686	0	0.044	0.999	0.582
514	0	0.126	0.993	0.705	0	0.037	0.997	0.601
516	0	0.108	0.989	0.724	0	0.03	0.994	0.621
518	0	0.092	0.983	0.742	0	0.025	0.989	0.64
520	0	0.078	0.976	0.759	0	0.02	0.983	0.659
522	0	0.065	0.968	0.777	0	0.017	0.977	0.679
524	0	0.055	0.959	0.793	0	0.014	0.969	0.697
526	0	0.046	0.948	0.81	0	0.011	0.959	0.716
528	0	0.038	0.936	0.825	0	0.009	0.948	0.734
530	0	0.032	0.922	0.84	0	0.007	0.936	0.751
532	0	0.026	0.907	0.855	0	0.006	0.922	0.768
534	0	0.022	0.89	0.868	0	0.005	0.907	0.785
536	0	0.018	0.872	0.881	0	0.004	0.891	0.801
538	0	0.015	0.852	0.894	0	0.003	0.873	0.817
540	0	0.012	0.831	0.906	0	0.003	0.853	0.832
542	0	0.01	0.809	0.917	0	0.002	0.833	0.846
544	0	0.008	0.785	0.927	0	0.002	0.81	0.86
546	0	0.007	0.76	0.937	0	0.002	0.787	0.873
548	0	0.006	0.733	0.946	0	0.001	0.762	0.886
550	0	0.005	0.706	0.955	0	0.001	0.736	0.898
552	0	0.004	0.678	0.962	0	0.001	0.708	0.909
554	0	0.003	0.648	0.969	0	0.001	0.68	0.92
556	0	0.003	0.618	0.976	0	0.001	0.651	0.93
558	0	0.002	0.588	0.981	0	0	0.622	0.939
560	0	0.002	0.557	0.986	0	0	0.591	0.948
562	0	0.001	0.526	0.99	0	0	0.561	0.956
564	0	0.001	0.495	0.994	0	0	0.53	0.964
566	0	0.001	0.464	0.996	0	0	0.499	0.97
568	0	0.001	0.433	0.998	0	0	0.468	0.977
570	0	0.001	0.403	1	0	0	0.437	0.982
572	0	0.001	0.373	1	0	0	0.407	0.987
574	0	0	0.344	1	0	0	0.377	0.991
576	0	0	0.316	0.998	0	0	0.348	0.994
578	0	0	0.289	0.996	0	0	0.32	0.997
580	0	0	0.263	0.993	0	0	0.293	0.998
582	0	0	0.238	0.989	0	0	0.267	1
584	0	0	0.215	0.984	0	0	0.242	1
586	0	0	0.193	0.979	0	0	0.219	1
588	0	0	0.173	0.972	0	0	0.197	0.998
590	0	0	0.154	0.964	0	0	0.176	0.996
592	0	0	0.136	0.955	0	0	0.157	0.993
594	0	0	0.12	0.945	0	0	0.14	0.99
596	0	0	0.106	0.934	0	0	0.123	0.985
598	0	0	0.093	0.922	0	0	0.109	0.979
600	0	0	0.081	0.908	0	0	0.095	0.973
602	0	0	0.07	0.894	0	0	0.083	0.965
604	0	0	0.061	0.878	0	0	0.072	0.957
606	0	0	0.053	0.861	0	0	0.063	0.947
608	0	0	0.045	0.843	0	0	0.054	0.937
610	0	0	0.039	0.824	0	0	0.047	0.925
612	0	0	0.033	0.804	0	0	0.04	0.912
614	0	0	0.029	0.783	0	0	0.035	0.898
616	0	0	0.024	0.76	0	0	0.03	0.883
618	0	0	0.021	0.737	0	0	0.025	0.867
620	0	0	0.018	0.713	0	0	0.022	0.85
622	0	0	0.015	0.689	0	0	0.018	0.832
624	0	0	0.013	0.663	0	0	0.016	0.812
626	0	0	0.011	0.637	0	0	0.013	0.792
628	0	0	0.009	0.611	0	0	0.011	0.771
630	0	0	0.008	0.584	0	0	0.01	0.748
632	0	0	0.007	0.557	0	0	0.008	0.725
634	0	0	0.006	0.529	0	0	0.007	0.701
636	0	0	0.005	0.502	0	0	0.006	0.677
638	0	0	0.004	0.475	0	0	0.005	0.652
640	0	0	0.003	0.448	0	0	0.004	0.626
642	0	0	0.003	0.421	0	0	0.004	0.6
644	0	0	0.002	0.395	0	0	0.003	0.574
646	0	0	0.002	0.369	0	0	0.003	0.547
648	0	0	0.002	0.343	0	0	0.002	0.52
650	0	0	0.002	0.319	0	0	0.002	0.493
652	0	0	0.001	0.295	0	0	0.002	0.467
654	0	0	0.001	0.272	0	0	0.001	0.44
656	0	0	0.001	0.25	0	0	0.001	0.414
658	0	0	0.001	0.229	0	0	0.001	0.388
660	0	0	0.001	0.209	0	0	0.001	0.363
662	0	0	0.001	0.19	0	0	0.001	0.339
664	0	0	0	0.172	0	0	0.001	0.315
666	0	0	0	0.156	0	0	0.001	0.291
668	0	0	0	0.14	0	0	0	0.269
670	0	0	0	0.126	0	0	0	0.248
672	0	0	0	0.113	0	0	0	0.227
674	0	0	0	0.1	0	0	0	0.208
676	0	0	0	0.089	0	0	0	0.189
678	0	0	0	0.079	0	0	0	0.172
680	0	0	0	0.07	0	0	0	0.156
682	0	0	0	0.062	0	0	0	0.14
684	0	0	0	0.054	0	0	0	0.126
686	0	0	0	0.048	0	0	0	0.113
688	0	0	0	0.042	0	0	0	0.101
690	0	0	0	0.037	0	0	0	0.09
692	0	0	0	0.032	0	0	0	0.08
694	0	0	0	0.028	0	0	0	0.071
696	0	0	0	0.024	0	0	0	0.063
698	0	0	0	0.021	0	0	0	0.056
700	0	0	0	0.018	0	0	0	0.049

## Sheet: Illuminant&TrapSpectra
Open/Cloudy and Woodland Shade illuminant spectra are available in Santer, Akanyeti, Endler, Galván & Okal (2023) Why are biting flies attracted to blue objects? (data & code). Dryad, https://doi.org/10.5061/dryad.dr7sqvb3r
Trap reflectance spectra are available in figures of Francese, Crook, Fraser, Lance, Sawyer & Mastro (2010) Optimization of trap color for emerald ash borer (Coleoptera: Buprestidae). Forest Entomology 103(4): 1235-1241

## Sheet: TreePhotoreceptorSignals
stimulus	leaf	Q_357_Cm	Q_442_Cm	Q_507_Cm	Q_572_Cm	Q_356_Cr	Q_431_Cr	Q_509_Cr	Q_584_Cr	Q_UV1_Cu	Q_UV2_Cu	Q_B_Cu	Q_G_Cu	Q_Gb_Cu	Q_R_Cu	E_357_Cm	E_442_Cm	E_507_Cm	E_572_Cm	E_356_Cr	E_431_Cr	E_509_Cr	E_584_Cr	E_UV1_Cu	E_UV2_Cu	E_B_Cu	E_G_Cu	E_Gb_Cu	E_R_Cu
b1	0	0.951645	1.14389	1.1771	1.42792	0.950168	1.11741	1.18066	1.49089	1.07972	1.05041	1.12763	1.18363	1.17338	1.66693	-0.0495632	0.134433	0.163053	0.356216	-0.0511168	0.111014	0.16607	0.399373	0.0767047	0.0491764	0.120118	0.168589	0.159891	0.510984
b2	0	1.08559	1.26814	1.1923	1.3845	1.0845	1.24459	1.19218	1.45045	1.13377	1.12948	1.24085	1.16402	1.16863	1.59224	0.0821226	0.237552	0.175884	0.325341	0.0811168	0.218803	0.175785	0.371876	0.125552	0.121758	0.215798	0.151879	0.155833	0.465141
b3	0	0.928036	1.24751	1.23477	1.46281	0.925146	1.20881	1.23569	1.53832	1.07641	1.05813	1.2164	1.21656	1.20448	1.70237	-0.0746845	0.221149	0.210888	0.380356	-0.0778036	0.189637	0.211629	0.430688	0.0736347	0.0565027	0.195895	0.19603	0.186051	0.532023
b4	0	1.16444	1.35206	1.32801	1.53405	1.16296	1.32693	1.32953	1.5915	1.24933	1.23535	1.33007	1.316	1.31344	1.74399	0.152237	0.30163	0.283683	0.42791	0.150964	0.28287	0.284824	0.464677	0.222609	0.211357	0.285232	0.274597	0.272648	0.556173
b5	0	1.38876	1.74032	1.58297	1.79288	1.38523	1.70441	1.58069	1.87788	1.46165	1.47313	1.69322	1.52793	1.5355	2.04331	0.328412	0.554067	0.459303	0.583822	0.325865	0.53322	0.457863	0.630143	0.379567	0.387391	0.526633	0.423913	0.428858	0.714573
b6	0	0.82454	1.14459	1.10809	1.24255	0.822029	1.10563	1.10754	1.29003	0.952477	0.94213	1.10912	1.08302	1.07263	1.40245	-0.19293	0.135051	0.102642	0.21717	-0.195979	0.100414	0.102144	0.254666	-0.0486888	-0.0596119	0.103566	0.0797494	0.0701156	0.33822
b7	0	1.14861	1.95034	1.91763	2.14815	1.14121	1.8582	1.9159	2.23602	1.49516	1.46957	1.87305	1.86843	1.83127	2.43801	0.138555	0.668003	0.651092	0.764609	0.132089	0.619608	0.650186	0.804696	0.402237	0.384972	0.627566	0.6251	0.605012	0.891182
b8	0	0.653775	0.646598	0.589317	0.733992	0.65431	0.647526	0.59042	0.776688	0.632173	0.62887	0.6406	0.581141	0.593592	0.873927	-0.424992	-0.436031	-0.528792	-0.309257	-0.424173	-0.434597	-0.526921	-0.252717	-0.458593	-0.463831	-0.445349	-0.542762	-0.521563	-0.134758
b9	0	1.09859	1.14835	0.993425	1.14589	1.098	1.14856	0.992463	1.20174	1.04161	1.05993	1.12969	0.959424	0.983531	1.31337	0.0940264	0.138324	-0.00659666	0.13618	0.0934948	0.138508	-0.00756554	0.183769	0.0407695	0.0582001	0.121942	-0.0414225	-0.016606	0.272595
b10	0	1.65007	1.74253	1.53451	1.68866	1.64904	1.73892	1.53286	1.74233	1.58386	1.61019	1.71441	1.48853	1.51922	1.87054	0.500819	0.555337	0.428213	0.523933	0.500192	0.553266	0.427138	0.555221	0.459863	0.476354	0.539071	0.397787	0.418197	0.626227
b11	0	0.848348	1.05522	1.12852	1.36423	0.846386	1.02476	1.13184	1.42958	0.998912	0.967733	1.04174	1.13732	1.11899	1.58741	-0.164464	0.053751	0.120908	0.310592	-0.16678	0.0244552	0.123845	0.35738	-0.00108877	-0.0327989	0.0408888	0.128675	0.112428	0.462102
b12	0	0.786399	0.935491	0.912069	1.10675	0.785513	0.914645	0.913105	1.1705	0.85162	0.838622	0.916993	0.898565	0.897156	1.30402	-0.24029	-0.0666834	-0.0920396	0.101431	-0.241419	-0.0892193	-0.0909043	0.157434	-0.160615	-0.175996	-0.0866553	-0.106956	-0.108525	0.265452
b13	0	0.621578	0.717391	0.603404	0.656076	0.620648	0.709017	0.60118	0.686972	0.597662	0.613859	0.696783	0.569398	0.581919	0.733559	-0.475494	-0.332134	-0.505168	-0.421479	-0.476991	-0.343876	-0.50886	-0.375461	-0.51473	-0.48799	-0.361281	-0.563176	-0.541424	-0.309847
b14	0	0.620724	0.65514	0.589775	0.708309	0.621118	0.649142	0.589614	0.751731	0.605814	0.605824	0.642581	0.571339	0.581333	0.832834	-0.476869	-0.422906	-0.528014	-0.344875	-0.476234	-0.432104	-0.528287	-0.285377	-0.501182	-0.501166	-0.442262	-0.559773	-0.542431	-0.182921
b15	0	0.836369	0.937786	0.824374	0.938881	0.836291	0.924873	0.82268	0.989732	0.820585	0.827237	0.913753	0.788332	0.801336	1.07567	-0.178686	-0.0642335	-0.193131	-0.0630663	-0.178779	-0.0780992	-0.195189	-0.0103213	-0.197737	-0.189664	-0.0901951	-0.237836	-0.221474	0.0729438
b16	0	0.900508	1.05813	1.03461	1.17545	0.899095	1.03722	1.03491	1.22474	0.963961	0.95704	1.03973	1.01951	1.01662	1.32492	-0.104796	0.0565009	0.0340287	0.161655	-0.106366	0.0365403	0.0343107	0.202728	-0.036704	-0.0439098	0.0389656	0.0193254	0.0164883	0.281353
b17	0	0.997793	1.03408	1.06246	1.29507	0.997745	1.02633	1.06669	1.34897	1.05599	1.03071	1.03219	1.07836	1.07785	1.50387	-0.00220988	0.0335137	0.0605868	0.258561	-0.0022572	0.0259922	0.0645592	0.299341	0.0544774	0.0302467	0.0316814	0.0754384	0.0749721	0.408039
b18	0	1.11051	1.15086	1.08001	1.16758	1.10952	1.14982	1.08038	1.19171	1.09478	1.10705	1.14144	1.06946	1.08076	1.25993	0.104815	0.140506	0.0769745	0.154934	0.10393	0.139602	0.0773096	0.175391	0.0905524	0.101699	0.132294	0.067158	0.0776642	0.231055
b19	0	1.48523	2.0176	1.94006	2.21349	1.47908	1.96492	1.94032	2.30049	1.69678	1.68797	1.96728	1.90604	1.8938	2.51748	0.395573	0.701907	0.662719	0.79457	0.39142	0.675454	0.662851	0.833122	0.528732	0.523529	0.67665	0.645025	0.638584	0.923258
b20	0	1.51463	1.95789	1.70957	1.83486	1.51087	1.92515	1.70447	1.902	1.57549	1.59941	1.90161	1.63276	1.6476	2.02653	0.415171	0.671865	0.536242	0.606966	0.412687	0.655004	0.533255	0.642908	0.454569	0.469636	0.642702	0.490269	0.499318	0.706324
b21	0	1.21123	1.36828	1.23574	1.35693	1.20872	1.35713	1.2343	1.40155	1.2101	1.22883	1.34405	1.20023	1.21438	1.50209	0.191638	0.313552	0.211673	0.305226	0.189565	0.305372	0.210501	0.337581	0.190701	0.206065	0.295686	0.182513	0.194232	0.406859
b22	0	0.767332	1.08873	1.11285	1.32744	0.763334	1.05138	1.11443	1.39392	0.937165	0.91819	1.06397	1.10481	1.08722	1.54668	-0.264836	0.0850118	0.106922	0.283253	-0.270059	0.0501029	0.108345	0.332118	-0.0648963	-0.0853514	0.0620028	0.099673	0.0836257	0.436108
b23	0	0.995755	1.38206	1.33239	1.53221	0.99135	1.34252	1.33229	1.60256	1.14943	1.14313	1.34539	1.30592	1.29538	1.75513	-0.0042538	0.323577	0.286975	0.426711	-0.00868726	0.294549	0.286899	0.471601	0.139264	0.133767	0.296683	0.266904	0.258802	0.562541
b24	0	1.39635	1.83294	1.74557	1.93785	1.3909	1.78837	1.74445	2.00681	1.54772	1.55119	1.78806	1.70644	1.6989	2.16519	0.333861	0.605919	0.557083	0.661579	0.329948	0.581302	0.556438	0.696545	0.43678	0.439023	0.581132	0.534411	0.529982	0.772506
b25	0	1.35403	1.622	1.53883	1.76421	1.35073	1.59316	1.53892	1.83686	1.43691	1.43761	1.59014	1.5085	1.51054	2.00749	0.303082	0.483663	0.431024	0.567704	0.300647	0.465722	0.431084	0.608058	0.362493	0.362982	0.46382	0.411116	0.412468	0.696887
b26	0	0.684914	0.961919	0.880063	0.985725	0.680978	0.937984	0.878618	1.03067	0.763051	0.773816	0.933576	0.850121	0.848868	1.1176	-0.378463	-0.0388249	-0.127761	-0.0143783	-0.384226	-0.064022	-0.129405	0.030211	-0.27043	-0.256421	-0.0687331	-0.162376	-0.163852	0.111179
b27	0	1.33415	1.79749	1.75789	1.97381	1.32765	1.74653	1.75763	2.04203	1.52407	1.52061	1.75439	1.72556	1.70964	2.21899	0.288298	0.586389	0.564114	0.679966	0.283413	0.557631	0.563965	0.713942	0.421382	0.419111	0.562123	0.545549	0.536285	0.797053
b28	0	1.28889	1.49712	1.35594	1.5461	1.2859	1.48345	1.35533	1.61103	1.31353	1.32768	1.46966	1.32171	1.33592	1.75617	0.253784	0.403543	0.304498	0.435737	0.251457	0.394368	0.304042	0.476874	0.272715	0.283435	0.385034	0.278925	0.289624	0.563136
b29	0	0.714656	1.04921	1.21716	1.46473	0.711235	0.998969	1.22177	1.52581	0.97739	0.926659	1.03217	1.24045	1.20077	1.69484	-0.335954	0.0480383	0.196521	0.38167	-0.340753	-0.00103187	0.200298	0.422528	-0.0228699	-0.0761699	0.0316664	0.21547	0.182962	0.527588
b30	0	0.64218	0.713642	0.686972	0.810119	0.641694	0.703052	0.687591	0.848766	0.666346	0.66093	0.702697	0.676839	0.679187	0.936315	-0.442886	-0.337373	-0.375462	-0.210574	-0.443643	-0.352324	-0.374561	-0.163972	-0.405947	-0.414107	-0.35283	-0.390322	-0.386858	-0.0658034
b31	0	0.470257	0.542051	0.489993	0.550198	0.469813	0.533584	0.489233	0.57553	0.47438	0.47717	0.529095	0.472514	0.47723	0.62224	-0.754476	-0.612395	-0.713365	-0.597477	-0.75542	-0.628139	-0.714917	-0.552463	-0.745746	-0.739882	-0.636587	-0.749687	-0.739757	-0.474429
b32	0	1.07441	1.13991	1.03869	1.2002	1.07412	1.13166	1.03862	1.25376	1.05568	1.06104	1.12149	1.01336	1.02844	1.37221	0.0717688	0.13095	0.0379626	0.182486	0.0715022	0.123685	0.0378914	0.226151	0.0541873	0.0592517	0.114655	0.0132713	0.0280437	0.316421
b33	0	1.4971	2.23351	1.97991	2.08699	1.4875	2.1761	1.97363	2.15127	1.67799	1.71633	2.15717	1.89259	1.89193	2.28355	0.403528	0.803576	0.68305	0.735724	0.397095	0.777533	0.679875	0.766056	0.517594	0.540189	0.768798	0.637947	0.637598	0.825733
b34	0	1.79538	2.34053	1.96589	2.16395	1.78819	2.3092	1.95889	2.2733	1.82761	1.88307	2.27019	1.85964	1.88953	2.44535	0.585214	0.850378	0.675944	0.771935	0.581203	0.8369	0.672379	0.821231	0.603008	0.632905	0.819862	0.620385	0.63633	0.894188
b35	0	0.900531	1.01992	0.876538	0.939836	0.899055	1.01154	0.873993	0.973955	0.869776	0.893501	0.995645	0.836515	0.852652	1.03303	-0.104771	0.019723	-0.131775	-0.0620496	-0.106411	0.0114732	-0.134682	-0.0263904	-0.13952	-0.112608	-0.00436418	-0.178511	-0.159404	0.0324945
b36	0	0.739492	1.68205	1.76009	1.98793	0.730222	1.57514	1.76015	2.0645	1.21677	1.16826	1.6071	1.73459	1.67294	2.26495	-0.301792	0.520013	0.565364	0.687093	-0.314407	0.454345	0.565396	0.72489	0.196201	0.155516	0.474432	0.550772	0.514582	0.817552
b37	0	1.0349	1.13613	0.955602	1.10771	1.03452	1.12779	0.953017	1.17916	0.98127	0.999096	1.10756	0.904798	0.928592	1.28833	0.0343054	0.12763	-0.0454138	0.102297	0.0339332	0.12026	-0.0481223	0.164802	-0.0189076	-0.000904778	0.102157	-0.100043	-0.0740862	0.253344
b38	0	1.27396	1.91281	1.8545	2.1529	1.26681	1.84648	1.85407	2.2615	1.53881	1.5251	1.85443	1.81344	1.79137	2.48861	0.242126	0.648572	0.617615	0.766815	0.236503	0.613282	0.617382	0.816028	0.431006	0.422062	0.617578	0.595226	0.582981	0.911723
b39	0	1.05214	1.35452	1.26147	1.39411	1.04874	1.32087	1.25968	1.44718	1.1343	1.14274	1.31709	1.22181	1.22106	1.56047	0.0508241	0.303444	0.232279	0.332256	0.0475872	0.278291	0.230855	0.36962	0.126016	0.133433	0.275426	0.200334	0.199721	0.444986
b40	0	1.38514	1.53556	1.38306	1.52195	1.38363	1.51904	1.38081	1.5811	1.36747	1.38448	1.50458	1.33577	1.35279	1.69227	0.325798	0.428894	0.3243	0.419994	0.324708	0.418082	0.322669	0.458124	0.312963	0.325323	0.408516	0.289511	0.302168	0.526071
b41	0	1.22721	1.29134	1.12782	1.32301	1.22698	1.28403	1.12625	1.40046	1.16826	1.1848	1.26645	1.08212	1.10647	1.53829	0.204743	0.25568	0.120286	0.279908	0.204552	0.250001	0.118889	0.336803	0.155516	0.169573	0.236221	0.0789212	0.101179	0.430671
b42	0	0.782667	0.844222	0.754364	0.888374	0.782432	0.836204	0.753618	0.939931	0.763254	0.769154	0.827527	0.727299	0.739507	1.03407	-0.245047	-0.16934	-0.28188	-0.118362	-0.245348	-0.178883	-0.282869	-0.0619484	-0.270164	-0.262464	-0.189313	-0.318417	-0.301772	0.0334978
b43	0	0.875491	1.23899	1.19548	1.43609	0.872758	1.19512	1.19552	1.52306	1.02528	1.0068	1.19942	1.16586	1.15557	1.69723	-0.13297	0.214299	0.17855	0.361927	-0.136097	0.178243	0.178582	0.42072	0.0249653	0.00677384	0.181837	0.153463	0.144593	0.528999
b44	0	1.08855	1.49641	1.54347	1.76496	1.08375	1.44932	1.54555	1.82512	1.31216	1.28596	1.46671	1.53903	1.51352	1.99371	0.084847	0.403069	0.434036	0.568131	0.0804239	0.371096	0.435383	0.601644	0.271674	0.251503	0.383022	0.431153	0.414441	0.689998
b45	0	0.485282	0.858149	0.87254	1.01226	0.481052	0.818314	0.872864	1.0602	0.66618	0.652094	0.828941	0.860396	0.839534	1.16819	-0.723025	-0.152978	-0.136347	0.0121899	-0.73178	-0.20051	-0.135976	0.0584535	-0.406196	-0.427566	-0.187606	-0.150362	-0.174908	0.155458
b46	0	0.562798	1.04534	1.15524	1.46898	0.55848	0.983532	1.15862	1.5667	0.861004	0.810526	1.01107	1.15869	1.11973	1.77955	-0.574835	0.0443434	0.144311	0.384569	-0.582537	-0.0166055	0.14723	0.448972	-0.149656	-0.210071	0.0110104	0.147294	0.11309	0.576359
b47	0	0.643211	0.672061	0.650273	0.772133	0.643527	0.664082	0.651065	0.811732	0.651526	0.644394	0.663737	0.642555	0.646445	0.893046	-0.441282	-0.397406	-0.430363	-0.258599	-0.440791	-0.40935	-0.429146	-0.208585	-0.428439	-0.439444	-0.409869	-0.442304	-0.436267	-0.113117
b48	0	0.714606	1.19183	1.24585	1.49934	0.709338	1.13649	1.24772	1.57941	0.97238	0.941444	1.15608	1.23783	1.20706	1.76209	-0.336024	0.17549	0.21982	0.405024	-0.343423	0.127942	0.221322	0.457052	-0.0280082	-0.0603401	0.145035	0.213362	0.188185	0.566502
b49	0	0.893419	1.436	1.51082	1.81176	0.887628	1.37135	1.51364	1.90006	1.19803	1.15738	1.39556	1.50642	1.47009	2.12051	-0.1127	0.36186	0.412656	0.594297	-0.119202	0.315795	0.414516	0.641884	0.180676	0.146161	0.333299	0.409738	0.385325	0.751657
b50	0	0.479992	0.840037	0.925566	1.1493	0.476294	0.794347	0.928369	1.21108	0.705237	0.668893	0.815573	0.93074	0.901551	1.37083	-0.733987	-0.174309	-0.0773497	0.13915	-0.74172	-0.230235	-0.0743257	0.191516	-0.349222	-0.402131	-0.203864	-0.0717756	-0.103638	0.315413
b51	0	0.953868	1.05046	0.93612	1.06177	0.953889	1.03788	0.93457	1.1148	0.936445	0.941805	1.02664	0.900046	0.913684	1.20886	-0.0472296	0.04923	-0.0660119	0.0599346	-0.0472076	0.0371846	-0.0676689	0.108675	-0.065665	-0.0599575	0.0262929	-0.105309	-0.0902702	0.189679
b52	0	0.696707	0.741505	0.71723	0.87294	0.696747	0.732468	0.718457	0.920095	0.713579	0.705199	0.732115	0.709846	0.714071	1.02533	-0.361391	-0.299074	-0.332359	-0.135888	-0.361333	-0.311336	-0.33065	-0.0832782	-0.337462	-0.349276	-0.311817	-0.342707	-0.336773	0.0250139
b53	0	1.49254	1.77469	1.63765	1.8478	1.4898	1.74841	1.63694	1.91869	1.55464	1.55967	1.73739	1.59859	1.60816	2.08509	0.400482	0.573628	0.493263	0.613995	0.398644	0.558707	0.492828	0.651644	0.441244	0.444473	0.552386	0.469124	0.475091	0.734812
b54	0	0.5026	0.758927	0.779288	0.933415	0.500031	0.726747	0.780204	0.983522	0.635799	0.619609	0.736685	0.771117	0.756056	1.09438	-0.68796	-0.275849	-0.249374	-0.0689052	-0.693085	-0.319176	-0.2482	-0.0166157	-0.452872	-0.478666	-0.305595	-0.259915	-0.27964	0.090184
b55	0	1.38411	1.57509	1.39661	1.51147	1.38119	1.55873	1.39352	1.56471	1.36715	1.39418	1.54151	1.34265	1.3613	1.66499	0.325056	0.454314	0.334047	0.413085	0.322942	0.44387	0.331832	0.447701	0.312726	0.332305	0.43276	0.294645	0.308438	0.509822
b56	0	1.29628	1.72405	1.75876	1.96097	1.29307	1.6584	1.75964	2.02198	1.51466	1.48378	1.67589	1.73926	1.7129	2.18846	0.259496	0.544675	0.564607	0.673439	0.25702	0.505855	0.565112	0.704075	0.415193	0.394596	0.516347	0.55346	0.538187	0.783199
b57	0	1.45095	1.5259	1.21706	1.21659	1.44802	1.5354	1.21092	1.24444	1.28952	1.36903	1.49639	1.14166	1.18484	1.27231	0.372222	0.422585	0.196435	0.196054	0.370201	0.428793	0.191378	0.218685	0.254268	0.3141	0.403052	0.132481	0.169608	0.240834
b58	0	1.49799	1.78657	1.54495	1.65735	1.4951	1.76749	1.54041	1.71601	1.4905	1.52202	1.74239	1.47498	1.49752	1.82436	0.404121	0.5803	0.43499	0.505218	0.402192	0.569561	0.432047	0.54	0.399109	0.420039	0.555256	0.388645	0.403807	0.601231
b59	0	1.00992	0.97837	0.870828	0.93408	1.01081	0.981173	0.869775	0.95957	0.937954	0.950743	0.967487	0.846451	0.866046	1.01066	0.00986895	-0.0218671	-0.138311	-0.0681933	0.0107536	-0.0190065	-0.139521	-0.0412701	-0.0640546	-0.0505115	-0.0330536	-0.166702	-0.143817	0.0105994
b60	0	1.21532	1.35969	1.29854	1.5703	1.21522	1.33477	1.29946	1.66177	1.25998	1.2454	1.33366	1.2725	1.27813	1.84786	0.195008	0.307259	0.261244	0.451266	0.194927	0.288759	0.261949	0.507883	0.231098	0.219456	0.287927	0.240982	0.245401	0.614029
b61	0	1.04934	1.33624	1.20632	1.36177	1.04636	1.30875	1.20435	1.42634	1.10838	1.11769	1.29893	1.16227	1.16845	1.5509	0.0481641	0.289857	0.187576	0.308786	0.0453143	0.269071	0.185941	0.355111	0.102898	0.11126	0.261538	0.150374	0.155677	0.438836
b62	0	0.676042	1.07272	1.0752	1.29207	0.672886	1.02459	1.07572	1.36843	0.866155	0.841101	1.03543	1.05524	1.03568	1.52631	-0.3915	0.0701938	0.0725037	0.256243	-0.396179	0.024291	0.072989	0.313666	-0.143692	-0.173043	0.0348151	0.053765	0.0350553	0.42285
b63	0	0.974002	1.17165	1.11379	1.22335	0.971262	1.15177	1.11313	1.26278	1.03215	1.03735	1.14995	1.09087	1.09071	1.35098	-0.0263417	0.158409	0.107773	0.201593	-0.0291592	0.141301	0.107172	0.233312	0.0316488	0.0366657	0.139718	0.0869735	0.086831	0.300828
b64	0	0.910391	0.912136	0.864648	1.07982	0.910796	0.912077	0.867566	1.13207	0.910029	0.89748	0.906918	0.865697	0.878647	1.28132	-0.0938806	-0.0919659	-0.145433	0.0767933	-0.0934358	-0.0920311	-0.142064	0.124048	-0.0942792	-0.108165	-0.0977037	-0.14422	-0.129372	0.247891
b65	0	1.37725	1.79933	1.59719	1.70268	1.37156	1.76366	1.59272	1.75848	1.44565	1.47901	1.74704	1.52956	1.53845	1.86883	0.320089	0.587412	0.468244	0.532205	0.315951	0.567392	0.465446	0.564447	0.368558	0.391376	0.557925	0.424983	0.430777	0.625311
b66	0	0.906918	0.858574	0.744277	0.851495	0.908065	0.865302	0.744157	0.884427	0.832349	0.840228	0.849954	0.724213	0.747256	0.964313	-0.0977031	-0.152483	-0.295341	-0.160762	-0.0964397	-0.144677	-0.295503	-0.122815	-0.183503	-0.174082	-0.162573	-0.32267	-0.291348	-0.0363394
b67	0	0.845671	0.896387	0.847373	1.00752	0.845203	0.890151	0.848568	1.05413	0.853682	0.850264	0.886139	0.837972	0.846278	1.16603	-0.167625	-0.109383	-0.165614	0.00749356	-0.168179	-0.116364	-0.164205	0.0527114	-0.158197	-0.162209	-0.120882	-0.176771	-0.166907	0.153605
b68	0	1.89511	2.65101	2.42721	2.69356	1.88604	2.58251	2.42274	2.80755	2.11032	2.12982	2.57041	2.34125	2.33719	3.03623	0.639279	0.974941	0.886741	0.990862	0.634481	0.948763	0.884899	1.03231	0.746838	0.756035	0.944064	0.850686	0.848951	1.11062
b69	0	0.561484	0.968111	1.05476	1.33564	0.557857	0.914789	1.05779	1.4196	0.810712	0.767899	0.93773	1.0561	1.02468	1.61446	-0.577171	-0.0324081	0.0533133	0.289413	-0.583652	-0.0890623	0.0561797	0.350378	-0.209842	-0.264098	-0.064293	0.0545872	0.0243835	0.479001
b70	0	1.23278	1.55553	1.34505	1.42834	1.2287	1.53046	1.34051	1.47906	1.25232	1.28602	1.51014	1.27953	1.29468	1.56731	0.209274	0.441818	0.296434	0.35651	0.205956	0.425569	0.293054	0.391408	0.224997	0.251552	0.4122	0.246494	0.25826	0.449362
b71	0	0.737607	0.700774	0.695868	0.819741	0.739119	0.699226	0.697789	0.851799	0.732598	0.717909	0.69905	0.699397	0.705064	0.933248	-0.304344	-0.355569	-0.362595	-0.198767	-0.302296	-0.357781	-0.359839	-0.160405	-0.311159	-0.331412	-0.358033	-0.357537	-0.349467	-0.0690839
b72	0	0.834999	1.03281	0.928498	1.06339	0.833373	1.0142	0.927203	1.11798	0.870902	0.875099	1.00539	0.895293	0.902302	1.22125	-0.180325	0.0322874	-0.0741867	0.0614585	-0.182274	0.0141022	-0.0755828	0.11152	-0.138226	-0.133418	0.0053783	-0.110604	-0.102806	0.199875
b73	0	1.14487	1.20876	1.05438	1.17409	1.1444	1.20643	1.05304	1.21752	1.09361	1.11074	1.18809	1.01902	1.0418	1.31418	0.135287	0.189595	0.0529519	0.160498	0.13488	0.187662	0.051679	0.19682	0.0894879	0.10503	0.172343	0.0188405	0.0409463	0.273209
b74	0	1.00563	1.3257	1.2554	1.39817	1.00191	1.29228	1.25441	1.4505	1.11212	1.11511	1.29132	1.22437	1.21962	1.56886	0.005613	0.281942	0.227456	0.335165	0.00191071	0.256404	0.226664	0.371905	0.106266	0.108954	0.255662	0.202423	0.198538	0.450348
b75	0	1.35706	2.36951	2.24974	2.40177	1.34641	2.26675	2.24476	2.47603	1.73897	1.73624	2.27264	2.17329	2.13615	2.64859	0.305324	0.862685	0.810814	0.876204	0.297443	0.818348	0.808598	0.906655	0.553291	0.551723	0.820943	0.776243	0.759003	0.974029
b76	0	1.3791	2.23772	1.90397	2.0279	1.36928	2.17922	1.8957	2.11732	1.5757	1.6148	2.15024	1.79559	1.80015	2.25769	0.321433	0.805457	0.643939	0.707002	0.314287	0.778965	0.639589	0.750153	0.4547	0.479211	0.765581	0.585333	0.58787	0.814342
b77	0	1.08596	1.12835	0.951138	1.08842	1.08564	1.13031	0.949305	1.14745	1.01004	1.03302	1.10817	0.910093	0.937327	1.24601	0.0824672	0.120755	-0.0500966	0.0847272	0.0821724	0.122488	-0.0520248	0.137543	0.00998827	0.0324838	0.102708	-0.0942086	-0.0647233	0.219947
b78	0	1.31449	1.36109	1.13193	1.23902	1.31447	1.36087	1.12853	1.2926	1.20677	1.2381	1.33274	1.07425	1.10838	1.38187	0.27345	0.308287	0.123921	0.21432	0.273434	0.308125	0.120916	0.256659	0.187944	0.213579	0.28724	0.07162	0.102902	0.323439
b79	0	0.488142	0.762384	0.732275	0.84404	0.485249	0.73205	0.73163	0.887917	0.596615	0.591297	0.734966	0.711122	0.701813	0.975722	-0.717149	-0.271305	-0.311599	-0.169555	-0.723094	-0.311907	-0.312481	-0.118877	-0.516484	-0.525437	-0.307931	-0.340911	-0.354088	-0.0245777
b80	0	0.873082	1.51521	1.61636	1.97285	0.867006	1.43416	1.61928	2.08402	1.23808	1.18541	1.46551	1.60787	1.56218	2.33977	-0.135726	0.415557	0.480177	0.67948	-0.142709	0.36058	0.48198	0.734301	0.213563	0.170085	0.382202	0.474912	0.446083	0.850052
l1	1	0.392068	0.402697	0.705816	0.802602	0.392313	0.388099	0.713183	0.79842	0.586536	0.524407	0.428887	0.782839	0.73856	0.838079	-0.936321	-0.90957	-0.348401	-0.219896	-0.935695	-0.946496	-0.338017	-0.22512	-0.533522	-0.645487	-0.846562	-0.244828	-0.303053	-0.176643
l2	1	0.265009	0.286444	0.550962	0.637057	0.265535	0.273162	0.557592	0.63236	0.442493	0.384684	0.308228	0.620275	0.580938	0.669114	-1.32799	-1.25021	-0.59609	-0.450896	-1.32601	-1.29769	-0.584127	-0.458297	-0.815332	-0.955332	-1.17692	-0.477593	-0.543111	-0.401801
l3	1	0.218229	0.252138	0.369068	0.396531	0.218553	0.244376	0.371694	0.397651	0.307471	0.280432	0.259503	0.399117	0.379819	0.402535	-1.52221	-1.37778	-0.996774	-0.925002	-1.52073	-1.40905	-0.989683	-0.92218	-1.17937	-1.27142	-1.34899	-0.918501	-0.96806	-0.909974
l4	1	0.824718	0.782655	0.977678	1.06182	0.825341	0.776356	0.982834	1.06602	0.927812	0.890524	0.802023	1.02875	1.00351	1.10197	-0.192714	-0.245063	-0.0225748	0.0599879	-0.191959	-0.253145	-0.0173152	0.0639275	-0.0749266	-0.115946	-0.220617	0.0283435	0.00350103	0.0970958
l5	1	0.416067	0.350369	0.385	0.391338	0.417831	0.35286	0.385959	0.392995	0.409824	0.398079	0.355702	0.396094	0.394264	0.386903	-0.87691	-1.04877	-0.954512	-0.938184	-0.872677	-1.04168	-0.952025	-0.933958	-0.892028	-0.921105	-1.03366	-0.926103	-0.930735	-0.949582
l6	1	0.485915	0.438865	0.446754	0.441915	0.487551	0.441068	0.446995	0.442505	0.4715	0.464376	0.440462	0.450686	0.451613	0.432817	-0.721721	-0.823562	-0.805746	-0.816637	-0.718361	-0.818556	-0.805207	-0.815304	-0.751836	-0.767061	-0.819931	-0.796984	-0.79493	-0.837439
l7	1	0.459697	0.416441	0.435139	0.432773	0.461195	0.418452	0.435648	0.433084	0.453675	0.445177	0.419272	0.442176	0.441375	0.423885	-0.777187	-0.87601	-0.832089	-0.837542	-0.773935	-0.871192	-0.83092	-0.836825	-0.790374	-0.809284	-0.869235	-0.816047	-0.817859	-0.858293
l8	1	0.332626	0.305908	0.41785	0.444154	0.333884	0.301506	0.42052	0.442815	0.391017	0.36476	0.315319	0.447321	0.4321	0.44674	-1.10074	-1.18447	-0.872632	-0.811583	-1.09696	-1.19896	-0.866264	-0.814603	-0.939005	-1.00852	-1.15417	-0.804478	-0.839098	-0.805777
l9	1	0.604751	0.618402	0.93844	1.11157	0.604734	0.600533	0.947389	1.11921	0.819752	0.748259	0.645633	1.02069	0.976115	1.21629	-0.502939	-0.480616	-0.0635364	0.105769	-0.502967	-0.509938	-0.054046	0.112621	-0.198753	-0.290006	-0.437524	0.0204771	-0.0241753	0.195801
l10	1	0.338886	0.305969	0.361931	0.371822	0.340078	0.30598	0.363287	0.372755	0.360002	0.345195	0.311997	0.377955	0.371188	0.368592	-1.08209	-1.18427	-1.0163	-0.989341	-1.07858	-1.18424	-1.01256	-0.986835	-1.02165	-1.06365	-1.16476	-0.97298	-0.991046	-0.998066
l11	1	1.68299	1.63995	1.47095	1.42621	1.68242	1.65117	1.4671	1.42829	1.5563	1.59575	1.62817	1.429	1.45612	1.41221	0.520574	0.494667	0.385905	0.355023	0.520232	0.501484	0.383291	0.35648	0.442312	0.467345	0.487458	0.356978	0.375777	0.345159
l12	1	0.359144	0.337802	0.428834	0.448965	0.360566	0.333229	0.430958	0.447498	0.407316	0.383335	0.344323	0.452292	0.439699	0.450523	-1.02403	-1.0853	-0.846685	-0.800811	-1.02008	-1.09893	-0.841745	-0.804082	-0.898166	-0.958847	-1.06617	-0.793428	-0.821666	-0.797346
l13	1	1.63138	1.53695	1.40195	1.3735	1.63183	1.54802	1.39894	1.37678	1.50098	1.53387	1.52961	1.3672	1.39215	1.36771	0.489428	0.429801	0.337862	0.317364	0.489701	0.436974	0.335714	0.319749	0.40612	0.427791	0.425015	0.312766	0.330846	0.313137
l14	1	1.67714	1.58225	1.4807	1.4608	1.67872	1.58988	1.47851	1.46152	1.57101	1.58987	1.57593	1.45392	1.47407	1.4576	0.517091	0.458845	0.392513	0.378988	0.518034	0.463659	0.391032	0.379478	0.451717	0.46365	0.454847	0.374261	0.388027	0.376789
l15	1	1.58729	1.55409	1.3819	1.33618	1.58858	1.56238	1.37786	1.34032	1.46932	1.49534	1.5391	1.33763	1.36445	1.32464	0.462028	0.440892	0.323457	0.289818	0.462839	0.446207	0.320531	0.292909	0.384797	0.402353	0.4312	0.290899	0.310752	0.281144
l16	1	1.77167	1.75295	1.53588	1.48241	1.77017	1.76739	1.53107	1.48682	1.62723	1.67868	1.73802	1.48388	1.51705	1.46794	0.571922	0.561302	0.429104	0.393672	0.571077	0.569502	0.425966	0.396639	0.486877	0.51801	0.552747	0.39466	0.416765	0.383861
l17	1	0.44138	0.38573	0.420573	0.424084	0.442378	0.389185	0.421564	0.425148	0.438227	0.431165	0.391835	0.432954	0.430632	0.416099	-0.81785	-0.952617	-0.866137	-0.857825	-0.815591	-0.943701	-0.863784	-0.855318	-0.825019	-0.841264	-0.936913	-0.837124	-0.842502	-0.876833
l18	1	1.85747	1.69502	1.48975	1.43684	1.85879	1.71555	1.48533	1.43903	1.65404	1.70115	1.6865	1.44026	1.4793	1.41556	0.619214	0.527692	0.398611	0.362447	0.619926	0.539734	0.395636	0.363972	0.50322	0.531307	0.522656	0.364827	0.391567	0.347526
l19	1	0.184748	0.249634	0.51629	0.590314	0.185021	0.232785	0.522476	0.588905	0.381621	0.322813	0.268387	0.583778	0.541081	0.614469	-1.68876	-1.38776	-0.661087	-0.5271	-1.68729	-1.45764	-0.649176	-0.52949	-0.963328	-1.13068	-1.31532	-0.538234	-0.614186	-0.486997
l20	1	1.95888	1.92176	1.68344	1.61483	1.95936	1.93653	1.67791	1.61759	1.79898	1.84089	1.90418	1.62417	1.66112	1.5915	0.672373	0.65324	0.520838	0.479232	0.672618	0.6609	0.517547	0.480938	0.587221	0.610247	0.644053	0.484999	0.507491	0.464675
l21	1	0.940172	0.870637	0.781916	0.768082	0.94031	0.881963	0.780391	0.772405	0.850159	0.880284	0.868529	0.764868	0.782246	0.763351	-0.0616924	-0.13853	-0.246008	-0.263858	-0.0615455	-0.125605	-0.24796	-0.258246	-0.162331	-0.127511	-0.140954	-0.268052	-0.245586	-0.270037
l22	1	0.237851	0.256019	0.297393	0.305607	0.238082	0.252746	0.298272	0.308234	0.272346	0.261328	0.257832	0.308246	0.300823	0.306807	-1.43611	-1.3625	-1.2127	-1.18546	-1.43514	-1.37537	-1.20975	-1.1769	-1.30068	-1.34198	-1.35545	-1.17686	-1.20123	-1.18154
l23	1	1.57138	1.64303	1.4102	1.34069	1.5745	1.63789	1.40405	1.34453	1.4667	1.48468	1.60855	1.34271	1.37151	1.33079	0.451956	0.496543	0.343732	0.293185	0.453939	0.493409	0.339358	0.296045	0.383016	0.395197	0.475333	0.29469	0.315911	0.285773
l24	1	1.21008	1.18807	1.22052	1.24483	1.20957	1.18564	1.22126	1.24813	1.21494	1.21522	1.19094	1.22548	1.22207	1.26289	0.190684	0.172334	0.199274	0.219003	0.190267	0.170287	0.199879	0.221643	0.194698	0.194925	0.17474	0.203334	0.200549	0.233405
l25	1	1.48474	1.49033	1.38191	1.35475	1.48471	1.49236	1.37916	1.35902	1.41882	1.43905	1.47853	1.35148	1.36674	1.35211	0.39524	0.398999	0.323464	0.303615	0.395223	0.400357	0.321473	0.306761	0.349827	0.363985	0.39105	0.301202	0.312431	0.301669
l26	1	1.47029	1.45395	1.37506	1.35726	1.47	1.46082	1.37332	1.3584	1.41472	1.43214	1.45033	1.35593	1.36868	1.35303	0.385456	0.374281	0.318497	0.305467	0.385263	0.378997	0.31723	0.306307	0.34693	0.359168	0.371788	0.304489	0.313846	0.302346
l27	1	1.76388	1.89094	1.69769	1.64214	1.76274	1.88871	1.69255	1.64626	1.70532	1.7346	1.86559	1.64283	1.66395	1.63569	0.567514	0.637073	0.529268	0.495999	0.566872	0.635894	0.526238	0.498504	0.533755	0.550779	0.62358	0.496419	0.509192	0.492067
l28	1	0.599282	0.613978	0.706937	0.72932	0.599793	0.609639	0.709203	0.73052	0.66593	0.643474	0.621038	0.733053	0.718469	0.732352	-0.512023	-0.487796	-0.346813	-0.315643	-0.511171	-0.494888	-0.343614	-0.313998	-0.406571	-0.440874	-0.476364	-0.310538	-0.330633	-0.311494
l29	1	0.333073	0.363018	0.530751	0.566453	0.333111	0.355238	0.53466	0.561678	0.451876	0.416336	0.376814	0.57522	0.548822	0.56884	-1.09939	-1.0133	-0.633463	-0.568362	-1.09928	-1.03497	-0.626124	-0.576826	-0.794348	-0.876263	-0.976004	-0.553002	-0.59998	-0.564156
l30	1	1.80693	1.80497	1.69176	1.66231	1.80636	1.80966	1.68893	1.66359	1.7343	1.75881	1.79554	1.66045	1.67714	1.65686	0.59163	0.590543	0.525771	0.508207	0.591314	0.593141	0.524095	0.508979	0.550606	0.564636	0.585305	0.507086	0.517088	0.504923
l31	1	0.475574	0.464377	0.507852	0.504605	0.476292	0.464686	0.508839	0.503133	0.498427	0.486913	0.468815	0.521717	0.515398	0.491274	-0.743232	-0.767059	-0.677566	-0.68398	-0.741724	-0.766393	-0.675623	-0.6869	-0.696298	-0.71967	-0.757547	-0.650629	-0.662817	-0.710753
l32	1	1.798	1.82705	1.56849	1.48597	1.79648	1.84305	1.56245	1.48646	1.65551	1.70682	1.80818	1.50648	1.543	1.45316	0.586672	0.602701	0.450112	0.39607	0.585827	0.611421	0.446255	0.396399	0.504109	0.534632	0.592322	0.409774	0.433728	0.373739
l33	1	0.401325	0.382082	0.448794	0.456589	0.402244	0.381347	0.450386	0.454591	0.435787	0.418722	0.388889	0.468009	0.458979	0.449212	-0.912983	-0.962119	-0.801192	-0.783971	-0.910697	-0.964046	-0.797651	-0.788357	-0.830602	-0.870548	-0.944461	-0.759267	-0.778751	-0.800261
l34	1	1.26623	1.25406	1.53414	1.65218	1.26628	1.23812	1.54104	1.65386	1.42943	1.38245	1.27764	1.60087	1.56182	1.7137	0.236045	0.22639	0.427972	0.502094	0.236084	0.213595	0.432454	0.503111	0.357279	0.32386	0.245012	0.470546	0.445854	0.538654
l35	1	1.77393	1.66463	1.50921	1.47349	1.77375	1.68117	1.50589	1.4769	1.6234	1.66571	1.65944	1.47206	1.50107	1.46122	0.573199	0.509601	0.411586	0.387637	0.573093	0.519491	0.409384	0.389944	0.484523	0.510253	0.506479	0.386665	0.406176	0.379269
l36	1	1.58002	1.58824	1.45257	1.4107	1.57958	1.59344	1.44926	1.41137	1.49912	1.5267	1.57554	1.41727	1.43651	1.39713	0.457436	0.462629	0.373337	0.344084	0.457156	0.465898	0.37105	0.344559	0.404877	0.423107	0.454599	0.348735	0.362214	0.334418
l37	1	0.35647	0.359755	0.393728	0.392941	0.35707	0.358084	0.394436	0.393369	0.379686	0.369675	0.361618	0.403714	0.39802	0.385608	-1.03151	-1.02233	-0.932096	-0.934096	-1.02982	-1.02699	-0.930298	-0.933007	-0.968411	-0.995132	-1.01717	-0.90705	-0.921254	-0.952935
l38	1	0.819668	0.814756	1.02519	1.11495	0.819468	0.805312	1.03068	1.11602	0.947608	0.910703	0.83411	1.07915	1.04989	1.15954	-0.198856	-0.204866	0.024882	0.108812	-0.1991	-0.216525	0.030217	0.10977	-0.0538141	-0.0935381	-0.18139	0.0761699	0.0486879	0.148024
l39	1	1.66611	1.56015	1.34209	1.27451	1.66677	1.57904	1.33721	1.27486	1.4809	1.52953	1.54813	1.29017	1.32771	1.24341	0.51049	0.444783	0.29423	0.242559	0.510886	0.456817	0.290583	0.242835	0.392647	0.42496	0.437047	0.254778	0.283452	0.217855
l40	1	0.372273	0.367592	0.411118	0.413974	0.373155	0.366436	0.41211	0.412966	0.399244	0.385284	0.371075	0.423797	0.417246	0.407394	-0.988128	-1.00078	-0.888876	-0.881952	-0.985761	-1.00393	-0.886464	-0.884391	-0.918183	-0.953774	-0.99135	-0.858501	-0.874079	-0.897974
l41	1	1.50048	1.67301	1.67812	1.6945	1.49579	1.66354	1.678	1.69535	1.57972	1.58946	1.66811	1.67546	1.66637	1.71755	0.405788	0.514625	0.517674	0.527389	0.402656	0.508946	0.517603	0.52789	0.457247	0.463396	0.51169	0.516089	0.510645	0.540899
l42	1	1.8727	1.95359	1.77952	1.71581	1.87301	1.95499	1.77488	1.7136	1.80834	1.82817	1.93322	1.73142	1.75203	1.69474	0.627379	0.669668	0.576343	0.539883	0.627549	0.670388	0.573733	0.538599	0.592409	0.603316	0.65919	0.548941	0.560773	0.527528
l43	1	1.85717	1.86463	1.70277	1.65516	1.85614	1.87514	1.69909	1.65549	1.76457	1.79535	1.85328	1.6641	1.68774	1.63769	0.619056	0.623064	0.532258	0.503898	0.618501	0.628685	0.530094	0.504094	0.567909	0.585202	0.616958	0.509282	0.52339	0.493288
l44	1	0.264596	0.298054	0.410646	0.426037	0.264496	0.29211	0.413091	0.423585	0.349141	0.326665	0.306579	0.440378	0.421638	0.420659	-1.32955	-1.21048	-0.890024	-0.85323	-1.32993	-1.23062	-0.884087	-0.859001	-1.05228	-1.11882	-1.18228	-0.820121	-0.863608	-0.865933
l45	1	0.364915	0.360859	0.434324	0.438165	0.365689	0.358334	0.435946	0.434927	0.409321	0.391394	0.36691	0.454715	0.443612	0.427214	-1.00809	-1.01927	-0.833964	-0.825159	-1.00597	-1.02629	-0.830237	-0.832577	-0.893256	-0.938041	-1.00264	-0.788084	-0.812805	-0.85047
l46	1	1.61428	1.64292	1.48505	1.43293	1.61065	1.6556	1.48138	1.43174	1.52505	1.57307	1.6346	1.44829	1.47023	1.40972	0.478891	0.496473	0.395448	0.359721	0.476636	0.504165	0.392976	0.358892	0.422027	0.453027	0.491401	0.370383	0.385417	0.343392
l47	1	1.8351	1.73497	1.53482	1.47698	1.83328	1.75656	1.53053	1.47514	1.65904	1.71801	1.72855	1.48885	1.52402	1.44956	0.607097	0.55099	0.428412	0.389999	0.606109	0.563359	0.425611	0.388754	0.506242	0.541168	0.54728	0.398002	0.421351	0.371261
l48	1	1.68611	1.46814	1.22358	1.14254	1.68748	1.49982	1.21849	1.13853	1.43682	1.49103	1.46317	1.1699	1.21773	1.09425	0.522425	0.383999	0.20178	0.133257	0.523235	0.405343	0.197615	0.129736	0.362431	0.399464	0.380608	0.156917	0.196987	0.0900665
l49	1	1.46483	1.50588	1.4112	1.37155	1.46613	1.50436	1.40855	1.36759	1.42987	1.43464	1.49279	1.3835	1.39459	1.35701	0.381739	0.409379	0.344442	0.315944	0.382629	0.408365	0.342564	0.313052	0.357582	0.360917	0.400645	0.324616	0.332599	0.305282
l50	1	0.369018	0.414574	0.859196	1.00559	0.368796	0.389923	0.869851	1.00042	0.667221	0.576097	0.451038	0.969431	0.90288	1.06566	-0.99691	-0.880505	-0.151758	0.00557029	-0.997511	-0.941806	-0.139433	0.000418252	-0.404635	-0.55148	-0.796203	-0.0310461	-0.102165	0.0635943
l51	1	1.46623	1.41236	1.30478	1.28471	1.46566	1.42031	1.30239	1.28961	1.36835	1.40163	1.40599	1.27718	1.29596	1.2836	0.382695	0.345265	0.266036	0.250535	0.382302	0.350876	0.264197	0.254342	0.313603	0.337636	0.340744	0.244657	0.25925	0.249668
l52	1	0.776967	0.687677	0.608591	0.58067	0.779014	0.697031	0.606951	0.582174	0.689539	0.701409	0.684233	0.5918	0.607932	0.563015	-0.252358	-0.374436	-0.496609	-0.543573	-0.249726	-0.360926	-0.499308	-0.540986	-0.371733	-0.354664	-0.379457	-0.524587	-0.497693	-0.574448
l53	1	0.312636	0.294248	0.475743	0.506035	0.313254	0.288946	0.479917	0.499044	0.416369	0.380025	0.311728	0.523896	0.497867	0.4988	-1.16271	-1.22333	-0.742877	-0.68115	-1.16074	-1.24151	-0.734142	-0.695062	-0.876184	-0.967518	-1.16562	-0.646463	-0.697423	-0.695551
l54	1	0.394865	0.380349	0.465404	0.475749	0.395725	0.378051	0.467329	0.475207	0.441805	0.422339	0.388106	0.488882	0.476751	0.468423	-0.929212	-0.966667	-0.76485	-0.742866	-0.927037	-0.972725	-0.760721	-0.744005	-0.816886	-0.861946	-0.946478	-0.715635	-0.740762	-0.758384
l55	1	0.457894	0.641168	0.818907	0.875664	0.455076	0.619229	0.822454	0.879592	0.647405	0.615622	0.646408	0.85743	0.821389	0.909413	-0.781118	-0.444464	-0.199785	-0.132772	-0.787291	-0.479281	-0.195463	-0.128297	-0.434783	-0.485122	-0.436325	-0.153816	-0.196758	-0.0949563
l56	1	1.75189	1.72896	1.50071	1.43125	1.75132	1.74318	1.4954	1.43082	1.60078	1.64846	1.7124	1.44434	1.47909	1.4049	0.560697	0.547518	0.405938	0.358547	0.560367	0.555712	0.402393	0.35825	0.470493	0.499841	0.537898	0.367652	0.391427	0.339967
l57	1	0.345611	0.348894	0.440266	0.449069	0.346312	0.344924	0.442282	0.444538	0.404529	0.382758	0.356003	0.464728	0.45062	0.440162	-1.06244	-1.05299	-0.820376	-0.800579	-1.06042	-1.06443	-0.815807	-0.810719	-0.905033	-0.960354	-1.03282	-0.766303	-0.797131	-0.820612
l58	1	0.406918	0.374653	0.39417	0.387696	0.407971	0.376512	0.394648	0.386539	0.406112	0.39876	0.377671	0.401465	0.399984	0.375237	-0.899143	-0.981754	-0.930972	-0.947534	-0.896559	-0.976805	-0.929761	-0.950524	-0.901127	-0.919396	-0.973733	-0.912636	-0.916332	-0.980198
l59	1	1.62426	1.69391	1.51922	1.46488	1.62103	1.70269	1.51504	1.46445	1.54354	1.5913	1.68024	1.47656	1.49856	1.44596	0.48505	0.527038	0.418199	0.381776	0.483064	0.532207	0.415444	0.38148	0.434078	0.464554	0.518934	0.389714	0.404508	0.368771
l60	1	1.44595	1.45275	1.28802	1.22875	1.44578	1.46068	1.28399	1.22685	1.34694	1.37949	1.43858	1.24648	1.26989	1.20333	0.368768	0.373461	0.25311	0.206001	0.368649	0.378901	0.249972	0.20445	0.297835	0.32171	0.363659	0.220327	0.238934	0.185096
l61	1	0.415963	0.392526	0.457156	0.463341	0.416989	0.391053	0.458568	0.462365	0.445875	0.430232	0.398593	0.474428	0.465801	0.456171	-0.87716	-0.935152	-0.782731	-0.769293	-0.874696	-0.938912	-0.779646	-0.771401	-0.807716	-0.843431	-0.919815	-0.745646	-0.763997	-0.784887
l62	1	1.28396	1.36909	1.59595	1.74784	1.28125	1.34863	1.60205	1.75975	1.45901	1.42826	1.38414	1.64754	1.61255	1.85592	0.249949	0.314146	0.46747	0.55838	0.247833	0.299089	0.471285	0.56517	0.377758	0.356457	0.325081	0.499284	0.477814	0.618382
l63	1	1.44174	1.54219	1.55603	1.56534	1.4374	1.53796	1.55621	1.56294	1.48902	1.50409	1.54225	1.55764	1.55085	1.57538	0.365848	0.433205	0.442135	0.448104	0.362836	0.430458	0.442252	0.446567	0.398115	0.408187	0.433242	0.443175	0.438805	0.454499
l64	1	1.40327	1.37947	1.29231	1.26049	1.40405	1.3825	1.29002	1.2585	1.33643	1.35316	1.37116	1.26766	1.28127	1.24784	0.338806	0.321697	0.256428	0.231502	0.339364	0.323892	0.254656	0.229919	0.290003	0.302444	0.315654	0.23717	0.247855	0.221414
l65	1	0.41717	0.416602	0.463819	0.457963	0.41772	0.416402	0.464805	0.454006	0.447042	0.435263	0.421365	0.478022	0.470595	0.442066	-0.874262	-0.875625	-0.76826	-0.780966	-0.872945	-0.876105	-0.766138	-0.789645	-0.805104	-0.831804	-0.864256	-0.738098	-0.753757	-0.816296
l66	1	1.69457	1.68122	1.4747	1.40552	1.69446	1.69203	1.46976	1.40399	1.5616	1.60124	1.66415	1.42266	1.45334	1.37774	0.52743	0.519521	0.388457	0.34041	0.527364	0.525928	0.385097	0.339321	0.445709	0.470776	0.509316	0.352527	0.373866	0.320446
l67	1	0.481366	0.467521	0.518633	0.515468	0.482402	0.466805	0.519709	0.513352	0.507472	0.493676	0.472187	0.533532	0.526136	0.501482	-0.731127	-0.760311	-0.656559	-0.662681	-0.728978	-0.761845	-0.654486	-0.666793	-0.678314	-0.705876	-0.750379	-0.628236	-0.642195	-0.690188
l68	1	0.244747	0.424771	0.68819	0.770126	0.241986	0.398484	0.693761	0.770941	0.486345	0.436734	0.437497	0.747545	0.699356	0.812216	-1.40753	-0.856205	-0.373691	-0.261201	-1.41888	-0.920088	-0.365627	-0.260143	-0.720837	-0.82843	-0.826685	-0.290961	-0.357596	-0.207989
l69	1	0.324956	0.313682	0.432777	0.44442	0.32569	0.310021	0.435446	0.438118	0.393624	0.368316	0.324495	0.464979	0.447565	0.431693	-1.12406	-1.15938	-0.837533	-0.810985	-1.12181	-1.17111	-0.831384	-0.825268	-0.93236	-0.998813	-1.12549	-0.765764	-0.803933	-0.840041
l70	1	0.34717	0.337706	0.369086	0.363608	0.347849	0.338071	0.369765	0.361579	0.363757	0.354642	0.34098	0.379139	0.374632	0.350944	-1.05794	-1.08558	-0.996726	-1.01168	-1.05599	-1.0845	-0.994888	-1.01727	-1.01127	-1.03665	-1.07593	-0.969854	-0.981812	-1.04713
l71	1	1.72517	1.61758	1.48052	1.43313	1.72557	1.63315	1.47751	1.42813	1.58811	1.62315	1.61356	1.44833	1.47425	1.4064	0.545327	0.480933	0.392395	0.35986	0.54556	0.490508	0.390361	0.356365	0.462544	0.48437	0.478445	0.370413	0.388151	0.341032
l72	1	0.418745	0.392825	0.419885	0.412672	0.419584	0.393907	0.420437	0.410676	0.423774	0.416854	0.396178	0.428408	0.425324	0.398869	-0.870494	-0.934391	-0.867775	-0.885103	-0.868491	-0.931639	-0.866462	-0.889951	-0.858555	-0.87502	-0.925891	-0.847679	-0.854904	-0.919121
l73	1	1.46672	1.71208	1.88059	1.97503	1.46174	1.67959	1.88377	1.98155	1.67657	1.64888	1.71033	1.90645	1.86949	2.05504	0.383026	0.537707	0.631584	0.680584	0.379631	0.51855	0.633277	0.68388	0.516747	0.500099	0.536689	0.645244	0.625663	0.720296
l74	1	1.4953	1.54706	1.41476	1.37026	1.49473	1.54891	1.41135	1.36999	1.43756	1.4612	1.53215	1.3791	1.39536	1.35657	0.402326	0.436357	0.346961	0.315	0.401948	0.437553	0.344544	0.314802	0.362949	0.379255	0.426674	0.321428	0.333153	0.30496
l75	1	1.71234	1.73535	1.5623	1.50864	1.71245	1.73714	1.55785	1.5085	1.61534	1.64559	1.71536	1.5137	1.53739	1.49522	0.537861	0.551209	0.446156	0.411207	0.537922	0.552237	0.443308	0.411114	0.479548	0.498099	0.539622	0.414555	0.430085	0.40227
l76	1	0.0808375	0.166794	0.370501	0.40938	0.0805298	0.152303	0.374929	0.403867	0.246169	0.202362	0.179612	0.421607	0.386557	0.413187	-2.51531	-1.791	-0.992898	-0.893112	-2.51913	-1.88188	-0.98102	-0.906668	-1.40174	-1.5977	-1.71696	-0.863681	-0.950477	-0.883855
l77	1	0.455695	0.668521	0.823821	0.868276	0.452786	0.645846	0.826722	0.870474	0.645729	0.615679	0.670247	0.856375	0.821826	0.896098	-0.785931	-0.402687	-0.193801	-0.141246	-0.792335	-0.437195	-0.190287	-0.138717	-0.437376	-0.48503	-0.400109	-0.155046	-0.196227	-0.109706
l78	1	1.53845	1.49831	1.34425	1.30119	1.5398	1.50791	1.34074	1.30162	1.42983	1.45284	1.48698	1.30589	1.33075	1.28689	0.430778	0.404337	0.295836	0.263278	0.431649	0.410727	0.293221	0.263608	0.357553	0.373519	0.396748	0.266888	0.285745	0.252229
l79	1	1.29134	1.33257	1.25168	1.22746	1.29087	1.33393	1.24964	1.2271	1.26126	1.27507	1.32391	1.23008	1.23966	1.2221	0.25568	0.287112	0.22449	0.204946	0.255318	0.288127	0.222858	0.204658	0.23211	0.243004	0.280592	0.207077	0.21484	0.200571
l80	1	0.41492	0.440286	0.611049	0.652698	0.41469	0.431658	0.61502	0.647644	0.531857	0.499125	0.454381	0.654745	0.628433	0.661021	-0.879669	-0.82033	-0.492578	-0.426641	-0.880224	-0.840121	-0.486101	-0.434414	-0.63138	-0.694898	-0.78882	-0.423509	-0.464525	-0.41397

## Sheet: TrapPhotoreceptorSignals
Stimulus	Q_357_Cm	Q_442_Cm	Q_507_Cm	Q_572_Cm	Q_356_Cr	Q_431_Cr	Q_509_Cr	Q_584_Cr	Q_UV1_Cu	Q_UV2_Cu	Q_B_Cu	Q_G_Cu	Q_Gb_Cu	Q_R_Cu	E_357_Cm	E_442_Cm	E_507_Cm	E_572_Cm	E_356_Cr	E_431_Cr	E_509_Cr	E_584_Cr	E_UV1_Cu	E_UV2_Cu	E_B_Cu	E_G_Cu	E_Gb_Cu	E_R_Cu
TSU	1.38948	2.46111	1.15941	0.959942	1.35412	2.59251	1.13585	1.00168	1.12085	1.47011	2.41443	0.92978	1.076	0.954019	0.328927	0.900614	0.147909	-0.0408824	0.303151	0.952627	0.127379	0.00167419	0.114085	0.385337	0.881463	-0.0728072	0.0732479	-0.0470718
CoroplastPurple	1.41543	2.57266	1.1524	0.822093	1.38187	2.72058	1.12577	0.84825	1.11954	1.4804	2.5211	0.908863	1.06536	0.710649	0.347431	0.944942	0.141843	-0.195902	0.323438	1.00085	0.118463	-0.16458	0.112915	0.39231	0.924694	-0.0955607	0.0633168	-0.341577
Blue	1.31021	3.14832	1.60192	1.09744	1.27041	3.23564	1.56797	1.08963	1.24742	1.60612	3.03044	1.29493	1.42948	0.903983	0.270189	1.14687	0.471201	0.0929828	0.239341	1.17423	0.449779	0.0858341	0.22108	0.47382	1.10871	0.258459	0.357311	-0.100945
Fuchsia	1.55751	2.67158	1.53348	2.24074	1.52207	2.75931	1.5185	2.57798	1.40267	1.70875	2.61011	1.30397	1.43042	3.06143	0.443088	0.982669	0.427541	0.806804	0.420071	1.01498	0.417722	0.947007	0.338379	0.535764	0.959392	0.265411	0.35797	1.11888
Violet	1.66557	3.3578	1.66607	1.92657	1.61416	3.52878	1.63978	2.15031	1.49963	1.9229	3.30223	1.36808	1.55156	2.39343	0.510166	1.21129	0.510467	0.655741	0.478816	1.26095	0.494564	0.765613	0.405216	0.653834	1.1946	0.313411	0.439258	0.872729
Red	0.998781	1.09337	0.734289	1.80611	0.982958	1.1462	0.736781	2.17292	0.820853	0.963865	1.10028	0.652293	0.716102	2.81996	-0.00121927	0.0892627	-0.308853	0.591178	-0.0171891	0.136452	-0.305465	0.776072	-0.197412	-0.0368039	0.095563	-0.427261	-0.333932	1.03672
nm525	1.35976	4.04425	4.61541	3.97633	1.31112	3.80195	4.60063	3.84805	2.76931	2.80225	3.95438	4.57328	4.32284	3.5086	0.307305	1.3973	1.5294	1.38036	0.270881	1.33551	1.52619	1.34757	1.0186	1.03042	1.37482	1.52023	1.46391	1.25522
nm540	1.08514	1.57748	3.5788	4.07493	1.07075	1.40768	3.6152	4.08015	2.41802	2.14688	1.7154	3.97675	3.65069	4.25273	0.0817061	0.45583	1.27503	1.40485	0.0683609	0.341946	1.28515	1.40613	0.88295	0.764014	0.539649	1.38046	1.29492	1.44756
nm500	1.60046	5.82574	5.22378	3.58416	1.55008	5.2887	5.15907	3.38545	2.83787	3.06487	5.32349	4.68586	4.49121	2.67314	0.470291	1.76229	1.65322	1.27652	0.438308	1.66557	1.64076	1.21949	1.04305	1.12	1.67213	1.54455	1.50212	0.983254
nm570	1.45131	3.53901	3.77587	4.41152	1.41778	3.38661	3.78751	4.55865	2.60043	2.53472	3.45289	3.84133	3.7096	5.04953	0.372466	1.26385	1.32863	1.48422	0.349092	1.21983	1.33171	1.51703	0.955675	0.930085	1.23921	1.34582	1.31092	1.6193
nm560	1.1244	1.79834	3.36764	4.22978	1.10746	1.65386	3.40644	4.331	2.3794	2.12675	1.902	3.72835	3.47422	4.79106	0.117247	0.586866	1.21421	1.44215	0.102065	0.503114	1.22567	1.4658	0.866847	0.754594	0.642905	1.31596	1.24537	1.56675
pc66	1.07841	1.57113	3.5649	4.07018	1.06394	1.40502	3.60164	4.0764	2.41199	2.13954	1.71055	3.9658	3.64143	4.25427	0.0754877	0.451796	1.27114	1.40369	0.0619795	0.340053	1.28139	1.40521	0.880454	0.76059	0.536815	1.37771	1.29238	1.44792
pc23	0.731413	1.54771	1.65668	1.35278	0.719503	1.44783	1.64928	1.29958	1.0851	1.11989	1.47882	1.62017	1.54663	1.13732	-0.312777	0.436775	0.504818	0.302159	-0.329194	0.370064	0.500339	0.26204	0.0816707	0.113233	0.391242	0.482534	0.436078	0.128672
pc9	0.667888	0.993983	0.826278	0.677196	0.660935	0.968973	0.81892	0.666195	0.662794	0.747353	0.953192	0.76218	0.763961	0.600323	-0.403634	-0.00603484	-0.190824	-0.389794	-0.414099	-0.031519	-0.199768	-0.406173	-0.411291	-0.291218	-0.0479384	-0.271572	-0.269238	-0.510287
pc49	1.03789	1.7605	2.84393	2.55274	1.0208	1.60269	2.84761	2.45942	1.84174	1.78898	1.79176	2.95829	2.73802	2.21583	0.0371859	0.5656	1.04519	0.937168	0.0205855	0.471682	1.04648	0.899927	0.610712	0.581647	0.5832	1.08461	1.00723	0.795625
YA_mean	0.890838	1.50039	3.62002	4.07661	0.880394	1.26249	3.65358	4.08162	2.31933	2.00983	1.60407	3.98497	3.63039	4.25342	-0.115593	0.405723	1.28648	1.40527	-0.127386	0.233086	1.29571	1.40649	0.841279	0.698051	0.472542	1.38253	1.28934	1.44772
